# Supplementary material for: Identification of New Prognostic Genes and Construction of a Prognostic Model for Lung Adenocarcinoma
Source: Diagnostics (Basel). 2023 May 30;13(11):1914. doi: 10.3390/diagnostics13111914 (PMC10252847; doi:10.3390/diagnostics13111914)
Supplement: Supplementary file 1 [file diagnostics-13-01914-s001.zip]

Archive with 5 entries (4 files):
- Supplemental table/
- Supplemental table/Table S1.xlsx
- Supplemental table/Table S2.xlsx
- Supplemental table/Table S3.xlsx
- Supplemental table/Table S4.xlsx
