# Supplementary material for: Identification of New Prognostic Genes and Construction of a Prognostic Model for Lung Adenocarcinoma
Source: Diagnostics (Basel). 2023 May 30;13(11):1914. doi: 10.3390/diagnostics13111914 (PMC10252847; doi:10.3390/diagnostics13111914)
Supplement: Supplementary file 1 [file diagnostics-13-01914-s001.zip › Supplemental table/Table S1.xlsx]

## Sheet: Sheet1
Table S1. Up-regulated genes with |log2 FC| > 1 and false discovery rate (FDR) < 0.05								Down-regulated genes with |log2 FC| > 1 and false discovery rate (FDR) < 0.05
gene	normal-Mean	tumor-Mean	logFC	pValue	fdr			gene	normal-Mean	tumor-Mean	logFC	pValue	fdr
BBIP1P1	0.104922	0.290467	1.46906	0.000539783	0.000907394			PCOLCE2	11.0976	2.20283	-2.33282	1.9e-28	5.73e-27
AL352984.1	0.0290953	0.379928	3.70687	4.72e-13	2.31e-12			VSIG2	51.9077	19.2843	-1.42852	1.8e-24	2.96e-23
PAK6	0.0615396	0.126827	1.04328	4.61e-13	2.26e-12			AL133268.3	0.0202899	0.008989	-1.17453	0.00448144	0.00663935
ADAMTS12	0.936812	3.17438	1.76065	5.14e-16	3.39e-15			AC020911.2	0.163543	0.0541591	-1.59439	1.11e-11	4.74e-11
GPC2	0.0900917	0.82051	3.18706	1.93e-26	4.13e-25			AC013553.3	1.15807	0.379393	-1.60996	1.02e-26	2.29e-25
SMIM31	0.302461	1.78471	2.56087	1.63e-05	3.56e-05			AL359237.1	0.0217307	0.00676235	-1.68414	4.09e-10	1.5e-09
AC239803.3	0.0490766	0.281266	2.51883	1.53e-16	1.06e-15			AL137786.1	0.110155	0.0409222	-1.42858	8.01e-12	3.47e-11
AC114402.1	0.223246	0.773562	1.79288	8.69e-07	2.28e-06			SH2D1B	1.05484	0.316002	-1.73901	1.64e-24	2.69e-23
ALG1L5P	0.0802229	0.496265	2.62902	3.83e-12	1.72e-11			UBE2V1P11	0.0219193	0.00439769	-2.31739	1.74e-06	4.39e-06
CBX8	1.3249	3.30124	1.31713	7.78e-28	2.08e-26			GSTM5P1	0.0264194	0.00747736	-1.821	1.27e-09	4.44e-09
DSG2	13.5327	35.9453	1.40935	1.35e-18	1.14e-17			AL355803.1	1.68477	0.79755	-1.07891	1.91e-14	1.07e-13
MEIOC	0.0460614	0.228001	2.30741	4.16e-08	1.25e-07			ARID5A	15.6788	7.53052	-1.05799	6.33e-16	4.12e-15
SULT1C2P1	0.0455068	0.138417	1.60487	0.00335908	0.00505917			PPP4R4	1.27972	0.375281	-1.76978	6.15e-26	1.23e-24
LINC01792	0.00380087	0.0486954	3.67938	1.04e-07	2.99e-07			HHIP-AS1	7.03686	2.35657	-1.57824	1.68e-23	2.46e-22
EGF	0.427635	1.81212	2.08323	6.55e-11	2.6e-10			ITGA10	1.69554	0.832041	-1.02702	2.14e-19	1.97e-18
AL033527.2	0.0192495	0.0677501	1.8154	5.54e-05	0.000109404			LRRC25	9.27045	4.49203	-1.04527	1.04e-19	9.91e-19
MRPL36	7.24843	14.7095	1.02101	5.67e-20	5.55e-19			FCGR3B	4.52931	0.921601	-2.29708	5.63e-20	5.51e-19
AL022324.3	0.0051258	0.087769	4.09786	6.64e-09	2.17e-08			ANXA8L1	1.59697	0.309366	-2.36795	2.99e-29	1.08e-27
AL138902.1	0.023682	0.135046	2.51159	2.69e-14	1.49e-13			MIR548A1	0.00660061	0.00228511	-1.53033	2.39e-05	5.03e-05
AL160291.1	0.0185261	0.0518642	1.48518	9.45e-06	2.15e-05			AL354714.4	0.112316	0.0225971	-2.31335	1.37e-17	1.06e-16
AC013400.1	0.0326295	0.0831653	1.34981	0.000319586	0.000555742			FAM124A	1.04804	0.420476	-1.31759	2.77e-28	8.06e-27
HIST1H2AB	0.0184412	1.15794	5.97248	2.74e-07	7.56e-07			MIR346	0.0047536	0.00108141	-2.1361	1.06e-05	2.39e-05
HOXB7	1.87213	7.62439	2.02594	1.61e-07	4.56e-07			BX005040.3	0.000979885	0.000246064	-1.99358	2.92e-05	6.06e-05
C4orf54	0.0211835	0.135594	2.67829	5.92e-05	0.000116287			MIR190A	0.0190044	0.00720567	-1.39913	4.63e-05	9.28e-05
UNC5CL	0.702542	5.63129	3.00281	1.87e-29	7.14e-28			AL139339.1	0.345816	0.168219	-1.03967	5.37e-13	2.62e-12
ASIC1	0.32769	0.753132	1.20057	2.2e-07	6.15e-07			MIR4314	0.0133338	0.00475296	-1.48819	5.35e-05	0.000105811
TPD52	7.47899	15.7194	1.07163	9.48e-18	7.4e-17			NR4A1	62.0011	17.7628	-1.80343	3.89e-18	3.15e-17
AC092687.3	0.887095	1.91071	1.10695	2.1e-06	5.25e-06			RF00056	0.00198541	0.000762409	-1.3808	4.22e-05	8.5e-05
AL731684.1	0.014627	0.253106	4.11303	2.06e-08	6.36e-08			AC018358.1	0.0430429	0.00451529	-3.25288	3.1e-20	3.12e-19
AL390719.1	0.454873	2.9652	2.70459	1.37e-29	5.4e-28			CADM3	1.89085	0.942462	-1.00453	2.79e-13	1.4e-12
IGHD3-22	0.173982	1.90674	3.45409	3.07e-07	8.43e-07			NDRG4	4.09734	1.03652	-1.98294	5.84e-26	1.18e-24
AC073333.1	0.191398	0.401169	1.06763	1.11e-06	2.88e-06			MARCO	251.937	30.3156	-3.05493	1.77e-33	2.95e-31
SIRPG	0.719795	1.84992	1.3618	3.6e-12	1.62e-11			TBX5	5.7386	2.07877	-1.46497	1.75e-26	3.8e-25
RF00156	0.0274824	0.0679151	1.30523	4.53e-07	1.22e-06			AC027288.1	1.79535	0.843319	-1.09012	4.91e-19	4.36e-18
CENPW	3.47477	9.30213	1.42065	2.74e-13	1.37e-12			GPC5-AS1	0.648082	0.161518	-2.00448	7.44e-17	5.33e-16
RNF2P1	0.0260713	0.0924614	1.82639	0.000202731	0.000363445			AL645634.2	0.0337456	0.0131627	-1.35825	0.000674541	0.00111742
UQCC2	3.52607	9.42225	1.41801	3.25e-26	6.79e-25			SEC14L1	17.1943	8.46001	-1.0232	8.61e-25	1.47e-23
AC080023.1	0.0736589	0.15705	1.09229	0.00102144	0.00165067			OR5S1P	0.00412947	0.00151732	-1.44444	7.4e-05	0.000142951
IGHM	182.757	461.583	1.33667	3.27e-08	9.93e-08			HAS1	4.21826	0.421351	-3.32355	4.32e-09	1.44e-08
FSIP2-AS1	0.0619713	0.148944	1.26509	0.000763747	0.00125491			CNTNAP3P1	0.0508193	0.00891796	-2.51059	9.91e-17	7.02e-16
MET	19.5823	48.9308	1.3212	0.00545447	0.00799096			AC010374.2	0.00337609	0.000755032	-2.16074	1.82e-05	3.95e-05
RPL23AP20	0.00496699	0.0524775	3.40126	0.00126281	0.00201551			LINC01640	0.0171578	0.00492396	-1.80097	1.95e-09	6.69e-09
C1orf220	0.0706068	0.295968	2.06756	2.24e-28	6.63e-27			AC105914.2	1.66566	0.229957	-2.85666	1.88e-27	4.71e-26
PPP1R27	0.0206655	0.0524439	1.34355	0.000247304	0.000437641			FFAR4	3.68745	0.739957	-2.31711	3.77e-28	1.07e-26
EXO1	0.247086	2.50766	3.34326	9.27e-31	5.05e-29			RHOXF1P1	0.454883	0.114774	-1.98669	3.4e-21	3.79e-20
AC007750.1	0.0386555	0.124441	1.68672	1.87e-15	1.16e-14			LINC01010	0.554375	0.244197	-1.18282	0.00104665	0.00168857
AL096803.1	0.0290923	0.0602065	1.04928	0.00208705	0.00323083			GPR162	3.47171	1.56777	-1.14693	8.63e-18	6.77e-17
AC120036.1	0.0114191	0.382542	5.06609	1.27e-21	1.48e-20			PLP1	0.13609	0.0629589	-1.11208	6.07e-21	6.58e-20
FAM169A	0.191903	0.40387	1.07351	0.00145981	0.00230876			AL049748.1	0.00235006	0.001143	-1.03987	8.04e-05	0.00015407
EPS8L3	0.0249503	2.2832	6.51585	0.00470344	0.00694885			TRGJP1	0.649884	0.112374	-2.53187	1.38e-15	8.68e-15
TMEM88B	0.0753176	0.495956	2.71915	8.95e-12	3.86e-11			DEFB109C	0.00279949	0.000652017	-2.10218	2.9e-05	6.02e-05
FOXD2	0.276215	0.614753	1.15422	2.01e-16	1.38e-15			AC067817.2	1.59401	0.494098	-1.68979	2.29e-23	3.3e-22
IGHV3OR16-13	0.652605	3.4498	2.40223	2.47e-11	1.02e-10			AKAP2	0.697866	0.124844	-2.48282	6.61e-33	7.63e-31
HIST1H2AI	0.111491	3.18251	4.83517	5.34e-25	9.38e-24			CYP3A7	0.635077	0.136658	-2.21636	9.87e-30	4.02e-28
OACYLP	0.0255344	0.0929824	1.86452	9.98e-12	4.29e-11			SH3BP5	8.29958	3.12972	-1.40701	1.73e-27	4.37e-26
FAM53A	0.25763	0.589967	1.19533	3.25e-16	2.18e-15			ZFP36	467.981	133.322	-1.81154	9.87e-21	1.04e-19
AC007686.1	0.0443843	0.384323	3.1142	7.99e-06	1.84e-05			FCN1	9.1446	2.8207	-1.69687	1.68e-21	1.93e-20
AC023024.1	0.156862	0.349033	1.15387	2.74e-08	8.39e-08			LINC00616	0.0176551	0.00439961	-2.00464	9.86e-07	2.57e-06
IDH2	25.9552	57.143	1.13855	4.43e-23	6.12e-22			SMTNL2	1.77825	0.557562	-1.67326	1.28e-26	2.83e-25
AC091153.3	0.131353	0.427269	1.70169	4.89e-12	2.17e-11			MIR4725	0.0329886	0.0129494	-1.34907	4.55e-06	1.09e-05
ESPL1	0.24645	1.86779	2.92197	3.64e-28	1.03e-26			AC005999.1	0.00931117	0.00383258	-1.28065	1.89e-06	4.77e-06
MICALL2	2.11842	6.48981	1.61518	9e-23	1.2e-21			Z82214.1	0.0272385	0.0135472	-1.00766	4.69e-08	1.4e-07
AC099811.4	0.0479358	0.311646	2.70073	0.005985	0.00871892			AC145124.1	0.544732	0.207273	-1.39402	1.94e-22	2.49e-21
AC018641.1	0.0159439	0.259369	4.02393	9.45e-08	2.74e-07			SERPINA12	0.0100334	0.00345002	-1.54013	7.14e-05	0.000138275
PSPH	3.15495	7.33056	1.2163	7.88e-16	5.08e-15			AC016696.1	0.0115464	0.00465012	-1.3121	2.62e-05	5.48e-05
RAB40AL	0.0224969	0.0469738	1.06213	0.000109538	0.000205019			OR2T32P	0.00855624	0.00359319	-1.25171	9.75e-07	2.54e-06
LINC02474	0.0741541	1.8113	4.61035	1.41e-12	6.59e-12			ECT2L	1.5406	0.504238	-1.61131	7.12e-15	4.16e-14
ZAR1L	0.0160763	0.0434094	1.43308	1.31e-05	2.92e-05			RNU7-164P	0.00881038	0.000934871	-3.23637	9.68e-06	2.2e-05
CACNB3	2.53813	5.65413	1.15554	1.09e-16	7.69e-16			RNU6-114P	0.00437802	0.00169147	-1.372	4.66e-06	1.11e-05
BFSP2	0.0922168	0.198691	1.10742	1.75e-09	6.06e-09			AC063979.2	0.0767343	0.0315173	-1.28373	8.19e-09	2.65e-08
MTBP	0.286818	0.842513	1.55456	8.43e-27	1.91e-25			RBPJP6	0.00142535	0.000373774	-1.93108	1.4e-05	3.09e-05
BCL2L2-PABPN1	0.133072	0.289073	1.11922	6.97e-12	3.04e-11			AC099552.2	0.0612016	0.00424547	-3.84957	1.9e-17	1.44e-16
CARMIL2	0.457338	1.07377	1.23135	3.85e-11	1.56e-10			MIR5694	0.0113795	0.000635347	-4.16274	1.92e-05	4.12e-05
RF00072	0.018457	0.101774	2.46313	4.55e-10	1.66e-09			AC025887.1	0.023419	0.00680514	-1.78298	7.21e-06	1.67e-05
AVL9	2.82554	6.17025	1.1268	1.99e-30	9.84e-29			SORBS3	27.5163	11.9093	-1.2082	9.31e-31	5.06e-29
IGLV1-50	0.561458	2.92394	2.38066	2.21e-09	7.55e-09			AL158168.1	0.192138	0.0485674	-1.98408	4.34e-09	1.44e-08
AC020928.1	0.0538069	0.313953	2.54469	9.64e-06	2.19e-05			OR10D4P	0.00321348	0.000878467	-1.87108	2e-06	5.02e-06
HIST1H4D	0.0931374	4.55918	5.61327	6.97e-07	1.85e-06			AL133553.1	0.190591	0.087495	-1.12321	4.43e-08	1.33e-07
IL19	0.0143397	0.0784609	2.45196	0.000739057	0.00121681			AC104257.1	0.400626	0.0361626	-3.46969	3.96e-31	2.4e-29
AC091133.4	0.0142139	0.264202	4.21627	0.000438795	0.000747468			FDX1P2	0.0155092	0.00412217	-1.91165	0.000107751	0.000201839
CCNE1	0.453296	3.98171	3.13486	1.4e-29	5.48e-28			AC003688.1	0.0139093	0.00597874	-1.21813	7.8e-05	0.000149923
RAD54B	0.202797	0.596911	1.55748	2.39e-25	4.4e-24			GIMAP1	6.59484	1.66715	-1.98396	1.04e-33	1.96e-31
RPL10P13	0.262966	0.701904	1.4164	1.07e-05	2.42e-05			SLCO1A2	1.10255	0.17384	-2.66501	5.94e-27	1.38e-25
OXT	0.106427	0.407012	1.9352	0.00215397	0.00332831			FAM43A	7.81858	3.47958	-1.16799	2.08e-18	1.73e-17
DEPDC1-AS1	0.0125551	0.0489845	1.96405	1.32e-06	3.39e-06			AL157996.1	0.133694	0.0464481	-1.52525	3.45e-23	4.84e-22
VAC14-AS1	0.0303867	0.12953	2.09178	7.55e-16	4.88e-15			DNM1P46	0.141056	0.0547362	-1.3657	1.12e-20	1.18e-19
AC007785.3	0.0484937	0.108508	1.16193	0.000118456	0.000220359			RNU4ATAC7P	0.00625414	0.000245306	-4.67216	1.63e-05	3.56e-05
AC040904.1	0.0763194	0.459201	2.589	2.69e-08	8.23e-08			AC024614.1	0.0664588	0.00777207	-3.09609	1.37e-15	8.63e-15
FBXW11P1	0.0524101	0.163587	1.64214	3.24e-15	1.95e-14			RANBP3L	1.1468	0.319288	-1.84468	9.63e-27	2.17e-25
AL590006.1	0.0339658	0.176378	2.37651	1.97e-05	4.23e-05			SNX30	14.3392	7.11873	-1.01028	1.22e-20	1.28e-19
AC092964.1	0.0566867	0.527641	3.21847	7.54e-09	2.45e-08			KRT222	0.0983168	0.0342246	-1.5224	3.11e-17	2.31e-16
NXPH1	0.00505443	0.120547	4.57591	1e-07	2.91e-07			AC023827.1	0.00600291	0.000188668	-4.99174	9.66e-06	2.2e-05
HOXB13	0.0160081	0.886158	5.79069	1.88e-07	5.28e-07			RPL17P51	0.0226677	0.0102371	-1.14683	0.000260988	0.000460321
AC008063.1	0.221915	0.87646	1.98168	3.05e-05	6.31e-05			VN1R31P	0.000881308	0.000420394	-1.0679	3.03e-05	6.27e-05
CDC6	0.480815	4.51796	3.23212	8.61e-31	4.72e-29			SELENOP	58.3238	18.2413	-1.67687	2.47e-30	1.18e-28
ZBTB45P1	0.0245789	0.081232	1.72463	1.92e-09	6.62e-09			AC015967.2	0.0499575	0.0237149	-1.07491	3.95e-05	8e-05
AC011465.1	0.158765	0.405532	1.35292	0.000593005	0.000990871			RNU6-1270P	0.00385309	4.97e-05	-6.27604	3.07e-06	7.52e-06
SPATC1L	1.75179	3.61669	1.04584	1.44e-11	6.08e-11			KLF10	42.4147	19.1729	-1.1455	4.99e-23	6.87e-22
RN7SKP116	0.013984	0.124438	3.15359	0.000182668	0.000329706			CFAP46	0.66141	0.25749	-1.36103	1.44e-11	6.1e-11
IGLV8OR8-1	0.0925341	0.290525	1.65061	0.00292943	0.00444938			CNTNAP3P5	0.00789165	0.00244984	-1.68764	1.6e-05	3.5e-05
IGKV1-9	20.2951	97.9822	2.27139	1.9e-11	7.94e-11			CAPSL	9.54651	2.32718	-2.03639	7.5e-13	3.61e-12
IGHV3-16	0.10463	0.362885	1.79422	5.79e-05	0.000113928			ELF2P3	0.00290479	0.00140268	-1.05024	2.12e-05	4.51e-05
AL590762.1	0.227077	0.483847	1.09137	2.44e-07	6.78e-07			CASKP1	0.0350901	0.0048726	-2.8483	5.71e-06	1.35e-05
LINC00513	0.237177	1.18021	2.31501	0.0013679	0.00217148			CCDC170	5.17201	1.68113	-1.62129	5.29e-15	3.13e-14
VAX2	0.418483	1.06647	1.3496	7.19e-06	1.67e-05			AL118508.4	0.407176	0.0974518	-2.06289	1.03e-29	4.19e-28
ESRRAP1	0.00162513	0.0152864	3.23363	0.00015123	0.000276595			AC026271.2	0.00146159	0.00026382	-2.46991	1.19e-05	2.66e-05
DDIT4	32.0362	66.5464	1.05466	1.56e-06	3.98e-06			GCOM1	0.431447	0.0727267	-2.56862	3.2e-31	2.01e-29
FO680682.1	0.0435316	0.194624	2.16056	4.17e-07	1.13e-06			AC112200.1	0.00831577	0.00251679	-1.72427	5.11e-06	1.21e-05
SLC25A13	5.03285	10.6396	1.08	3.3e-28	9.45e-27			CTSLP8	0.318171	0.0944193	-1.75265	8.51e-27	1.93e-25
CLDN9	0.904124	4.02756	2.15531	6.35e-05	0.000123981			CASC1	1.81063	0.846086	-1.09762	2.93e-10	1.09e-09
FOXB1	0.0263037	0.448811	4.09277	1.52e-08	4.78e-08			2023-03-10	0.784469	0.38506	-1.02663	7.21e-05	0.000139584
TMEM105	0.257478	1.0627	2.04522	1.31e-20	1.37e-19			SLC26A3	0.0895873	0.0243219	-1.88104	2.06e-15	1.27e-14
PSMG3	7.67728	21.7405	1.50172	1.79e-28	5.42e-27			RNU6-1181P	0.384023	0.08772	-2.13022	2.37e-13	1.2e-12
ADGRG1	8.68549	22.6688	1.38403	8.66e-18	6.79e-17			AC015911.9	0.018305	0.00837013	-1.12891	5.89e-05	0.000115764
LDHAP4	1.17818	2.94734	1.32286	1.57e-09	5.47e-09			MIR190B	0.0180845	0.0076299	-1.24502	1.97e-05	4.22e-05
DERL3	2.53303	11.7552	2.21436	1.65e-21	1.9e-20			TSHB	0.0914363	0.0239956	-1.93	1.16e-13	6.03e-13
MDFI	3.86247	10.5642	1.45159	2.89e-10	1.07e-09			LINC01915	0.233175	0.113689	-1.03632	5.16e-11	2.06e-10
AC245052.4	0.137922	0.286256	1.05345	3.41e-18	2.78e-17			BTK	8.36163	3.2384	-1.3685	1.63e-27	4.14e-26
AC008013.3	0.00947943	0.0349312	1.88165	0.00632669	0.00917831			AL160313.1	0.186193	0.0685572	-1.44142	1.55e-17	1.19e-16
CLPS	0.0316729	0.194438	2.61799	0.00281298	0.00428308			AL731537.1	0.122002	0.0516949	-1.23881	1.35e-07	3.85e-07
GNG13	0.0562635	0.161422	1.52057	8.45e-05	0.00016131			AC099791.1	0.0398812	0.0170465	-1.22623	0.00112312	0.00180451
NDC80	0.46145	3.58958	2.95957	1.82e-29	6.96e-28			CRTAM	1.91344	0.925277	-1.04821	2.58e-16	1.75e-15
ERVV-2	0.00243524	0.0999648	5.35929	0.0030425	0.00461015			AL356309.2	0.0399119	0.0116518	-1.77627	7.77e-08	2.27e-07
AL451050.2	0.104474	0.27054	1.3727	6.38e-11	2.53e-10			RNU6-525P	0.042483	0.0124663	-1.76885	7.79e-06	1.8e-05
SNORA71D	0.0156573	7.72604	8.94675	0.00206413	0.00319608			AL445493.1	0.148674	0.0640706	-1.21442	2.19e-06	5.47e-06
LIPK	0.00145489	0.288378	7.63091	1.01e-09	3.56e-09			RNU1-94P	0.178862	0.0779582	-1.19807	1.29e-07	3.69e-07
AL121829.2	0.0478055	0.17365	1.86093	1.37e-05	3.04e-05			AL356056.2	0.605119	0.175391	-1.78665	1.98e-27	4.96e-26
YBX2P1	0.0103918	0.0382995	1.88188	0.000806052	0.00132012			GYPC	20.6135	6.11813	-1.75243	2.63e-34	7.21e-32
TAF7L	0.0221118	0.316903	3.84115	2.49e-13	1.25e-12			MSR1	40.9072	8.38118	-2.28713	2.85e-32	2.57e-30
ELAVL4	0.049905	0.150186	1.5895	7.04e-05	0.000136366			PAX6	0.327599	0.127412	-1.36242	8.41e-30	3.52e-28
SNORD53B	0.195942	0.740222	1.91753	0.00237269	0.00364504			RNU6-164P	0.012878	0.00376267	-1.77508	1.94e-05	4.16e-05
AC073641.1	0.0417358	0.125085	1.58355	3.06e-09	1.03e-08			AC104241.2	0.114909	0.0312928	-1.87659	1.03e-14	5.89e-14
AC034102.8	0.134303	0.286878	1.09495	5.63e-06	1.33e-05			AC113192.1	0.00527551	0.00129581	-2.02545	1.4e-05	3.11e-05
AC005062.1	0.0739262	0.224067	1.59977	8.33e-09	2.69e-08			C1DP3	0.0152045	0.00401584	-1.92072	8.4e-07	2.2e-06
COL7A1	0.338276	2.80454	3.05149	6.19e-19	5.43e-18			FBLN5	37.0255	10.6188	-1.80189	8.88e-32	6.58e-30
HS3ST3A1	0.291646	0.645389	1.14595	0.00196	0.00304332			SERPINB10	0.0919658	0.0393858	-1.22342	1.3e-12	6.11e-12
DNASE1L2	0.109006	0.332246	1.60784	7.88e-13	3.78e-12			VN1R20P	0.148057	0.0522549	-1.50252	8.09e-17	5.77e-16
AL032819.1	0.0419973	0.14157	1.75315	6.37e-07	1.7e-06			AC022431.1	0.0583518	0.0246586	-1.24268	6.03e-08	1.78e-07
ESPN	0.802024	4.00784	2.32111	2.03e-14	1.14e-13			CHCHD2P4	0.0317092	0.0127875	-1.31017	2.76e-05	5.75e-05
AC245884.8	0.37741	0.78775	1.06161	1.4e-09	4.89e-09			RPH3A	0.111299	0.0343914	-1.69432	4.99e-24	7.78e-23
ISM2	0.0176489	0.102631	2.53982	0.000240511	0.000426254			AC060834.1	0.49928	0.156359	-1.67499	4.7e-23	6.48e-22
ALDH3B2	0.662193	4.28607	2.69433	7.51e-15	4.38e-14			AC005324.1	0.124367	0.0139766	-3.15352	3.13e-24	4.98e-23
AL589765.6	0.0855089	0.387546	2.18022	7.65e-16	4.94e-15			RN7SL808P	0.00564027	0.000814869	-2.79112	4.63e-05	9.27e-05
EIF4HP2	0.474853	0.964542	1.02236	2.71e-11	1.11e-10			LINC00996	1.16238	0.569817	-1.02851	4.13e-14	2.23e-13
AC103563.1	0.669238	4.08578	2.61002	5.95e-10	2.15e-09			ABHD6	5.45831	2.30037	-1.24659	7.44e-30	3.16e-28
SLC16A9	0.778078	7.05781	3.18123	3.14e-10	1.17e-09			GIMAP6	26.1721	6.10703	-2.09949	1.64e-34	5.1e-32
IGHV3-53	5.18239	27.0828	2.38569	3.77e-12	1.69e-11			RNA5SP322	0.0175889	0.00485041	-1.85849	6.92e-05	0.000134281
SPIRE2	1.37108	2.99089	1.12526	8.59e-11	3.37e-10			BCO2	0.558396	0.255967	-1.12533	1.27e-17	9.8e-17
CCNB2	0.999293	7.45053	2.89836	7.63e-31	4.24e-29			LINC00437	0.0274095	0.0107845	-1.34572	4.85e-06	1.15e-05
FP325331.1	0.029947	0.0826037	1.46379	3.75e-06	9.05e-06			AP003385.3	0.127807	0.0444077	-1.52508	5.55e-10	2.01e-09
GAD1	0.0486632	0.523306	3.42675	5.01e-21	5.48e-20			SLC6A4	33.2318	0.46404	-6.16217	1.75e-34	5.34e-32
TDO2	0.436618	1.2384	1.50404	9.06e-12	3.91e-11			HLX-AS1	0.46865	0.0958648	-2.28944	1.32e-24	2.2e-23
AC090912.1	0.174914	0.379559	1.11768	2.48e-08	7.6e-08			AC106795.3	0.111781	0.0346668	-1.68905	1.42e-11	5.99e-11
CTSLP2	0.0586957	0.191571	1.70655	8.53e-06	1.96e-05			PTH1R	3.43883	0.961319	-1.83883	1.01e-30	5.44e-29
RPSAP55	0.0221965	0.0579226	1.38379	0.00446389	0.00661563			AC004988.1	1.00356	0.301902	-1.73297	2.86e-20	2.89e-19
AC132192.2	0.319635	0.85054	1.41195	3.72e-18	3.01e-17			MDGA1	1.67966	0.478398	-1.81189	1.01e-25	1.96e-24
TMEM75	0.0119127	0.283089	4.57068	9.96e-15	5.74e-14			MIR3180-4	0.00353963	0.000563343	-2.65151	9.51e-06	2.16e-05
AC109326.1	0.241593	0.55798	1.20763	2.38e-08	7.3e-08			ANKRD29	13.3297	2.9152	-2.19298	2.46e-31	1.6e-29
AC007879.3	0.110944	0.275063	1.30993	2.34e-13	1.18e-12			HVCN1	5.45559	2.6125	-1.0623	6.5e-20	6.33e-19
CENPH	1.56851	4.05365	1.36983	2.28e-22	2.9e-21			AC015726.2	0.589858	0.270034	-1.12723	5.21e-10	1.89e-09
MIR6895	0.113641	0.344661	1.60069	0.000423841	0.000723712			IHH	2.50358	1.10839	-1.17553	2.61e-27	6.38e-26
MTCO2P16	0.0968388	0.318249	1.7165	0.000219814	0.000392051			MITF	4.83646	2.19573	-1.13925	5.32e-28	1.46e-26
UCN2	0.0267825	0.37952	3.82482	2.91e-16	1.97e-15			PARAL1	6.4058	0.83802	-2.93432	4.04e-31	2.43e-29
KCNMB3	0.126601	0.354425	1.48519	8.95e-27	2.03e-25			AL158055.1	0.207422	0.0654998	-1.663	2.18e-21	2.48e-20
ELFN1-AS1	0.0767149	0.907041	3.56359	8.26e-10	2.94e-09			AL353997.4	0.00280749	0.000485204	-2.53262	7.37e-06	1.71e-05
SNORD99	1.98804	7.23127	1.8629	2.01e-19	1.85e-18			AC087883.1	0.0035316	0.00139631	-1.3387	3.56e-05	7.27e-05
FAM30A	0.233464	0.652009	1.48169	2.7e-10	1.01e-09			AC103987.2	0.0081279	0.00188284	-2.10997	0.000252373	0.00044629
AC099343.2	0.300896	0.664955	1.14399	6.78e-09	2.21e-08			CLDN5	49.4183	7.47146	-2.72558	6.18e-33	7.15e-31
IGBP1P4	0.0263057	0.311383	3.56524	1.3e-07	3.72e-07			RN7SL718P	0.0137074	0.00561044	-1.28877	0.000186116	0.000335682
ASF1B	1.76372	8.6917	2.30102	2.56e-27	6.28e-26			OR51V1	0.000348127	6.15e-05	-2.50181	3.87e-06	9.32e-06
AC013268.3	0.0237781	0.247185	3.37789	8.92e-23	1.19e-21			AC018462.2	0.038607	0.017068	-1.17757	2.85e-06	7.01e-06
IGLV7-46	9.79151	35.6891	1.86588	1.37e-07	3.9e-07			RF00537	0.0372783	0.015947	-1.22505	4.02e-06	9.66e-06
AL392046.1	0.0223701	0.0585437	1.38794	0.00229677	0.0035366			AL133268.2	0.0426487	0.00415961	-3.35798	8.82e-08	2.57e-07
HIST1H2BH	0.147603	3.59892	4.60777	1.44e-15	9.08e-15			TRMT10BP1	0.00358324	0.00127761	-1.48782	0.000313427	0.000545858
AC009275.1	0.13386	0.595436	2.15322	1.68e-08	5.26e-08			AC133041.1	0.27078	0.128841	-1.07153	8.02e-08	2.34e-07
FAM72D	0.0771145	0.326159	2.0805	3.62e-14	1.97e-13			MYO1C	58.5023	28.7754	-1.02366	5.25e-28	1.45e-26
AC104852.1	0.000703719	0.0226707	5.00968	0.000585914	0.000979925			RAPGEF4	2.7304	0.796758	-1.7769	2.43e-32	2.24e-30
AC010326.4	1.41191	3.01433	1.09419	1.02e-18	8.76e-18			EIF4E3	5.92626	2.84039	-1.06103	4.47e-29	1.54e-27
BARX1	0.0645249	9.18128	7.15269	1.1e-15	6.98e-15			OR8T1P	0.321861	0.10654	-1.59504	1.48e-22	1.93e-21
CCNL2	10.1251	20.6755	1.02998	1.24e-10	4.79e-10			AC074051.3	0.0100408	0.00498581	-1.00998	7.65e-06	1.77e-05
GDF15	17.0886	46.6306	1.44824	0.000153304	0.000280047			CT62	0.0919297	0.0391061	-1.23314	3.03e-15	1.84e-14
APCDD1L-DT	0.0283794	0.158451	2.48112	0.000271607	0.000477559			LINC01908	0.584836	0.156551	-1.9014	4.88e-12	2.16e-11
HOXB3	1.13445	2.90721	1.35764	0.000308801	0.000538754			RN7SL323P	0.0258456	0.0121504	-1.08892	9.02e-06	2.06e-05
WASIR2	0.0610085	0.608548	3.31829	8.75e-24	1.32e-22			ARL2BPP6	0.000642283	7.38e-05	-3.1213	6.08e-06	1.43e-05
DLX3	0.388053	1.61947	2.06119	2.27e-07	6.32e-07			AP003386.1	0.00376392	0.00111314	-1.7576	8.8e-05	0.000167442
LAGE3	11.1854	24.3813	1.12416	1.12e-20	1.18e-19			SIGLEC29P	0.00195377	0.000633855	-1.62403	0.000110403	0.000206526
AC087379.1	0.0109311	0.154582	3.82186	4.86e-05	9.69e-05			AC144831.1	1.93625	0.592955	-1.70727	4.18e-29	1.45e-27
AC117498.2	0.295389	0.699348	1.24339	0.000234936	0.000417018			PLSCR4	16.1182	5.98618	-1.42899	1.58e-29	6.16e-28
GDNF	0.0444243	0.257945	2.53764	8.41e-09	2.71e-08			LIMD1	11.9185	5.33051	-1.16086	2.22e-26	4.73e-25
IL1RAPL2	0.00262852	0.191829	6.18942	2.39e-22	3.03e-21			EML1	4.63805	1.46699	-1.66066	3.27e-32	2.89e-30
CCDC185	0.0137039	0.231729	4.07978	6.25e-19	5.48e-18			AC090720.1	0.00148938	0.000477818	-1.64017	7.7e-05	0.000148134
UBE2Q1-AS1	0.177903	0.609024	1.77541	7.82e-20	7.54e-19			ZCCHC24	12.4702	6.11757	-1.02745	2.61e-26	5.52e-25
AC005618.1	0.18884	0.391146	1.05054	5.22e-05	0.000103567			AL365204.3	0.000708743	0.000207802	-1.77005	1.77e-05	3.85e-05
SLC24A2	0.0115779	0.14054	3.60153	6.68e-21	7.21e-20			ATP8B5P	0.495731	0.170404	-1.5406	4.93e-20	4.85e-19
HILPDA	4.95294	14.3247	1.53215	9.49e-13	4.52e-12			WIF1	81.6183	16.197	-2.33316	3.93e-30	1.77e-28
OR2W6P	0.00716699	0.0442973	2.62778	0.000171089	0.00031025			AC111152.2	0.763227	0.229428	-1.73407	1.22e-19	1.15e-18
AC012640.1	0.0183946	0.108762	2.56382	4.07e-15	2.43e-14			NTN4	43.3683	13.5694	-1.67628	2.55e-31	1.64e-29
UBE2T	1.96272	18.1955	3.21265	2.91e-33	4.11e-31			AC116456.2	0.00339076	0.00146059	-1.21506	8.31e-05	0.000158931
SEMA3A	0.884287	2.80611	1.66598	0.00528902	0.00776506			OR2L13	0.0134351	0.00618168	-1.11993	0.000145537	0.000266763
AC211433.1	0.0490682	0.371306	2.91975	1.63e-08	5.09e-08			AC132216.1	0.0106211	0.00296576	-1.84045	2.14e-07	5.99e-07
SCG5	0.87653	5.92636	2.75727	3.17e-18	2.59e-17			LYZ	669.204	318.432	-1.07146	1.64e-21	1.89e-20
TRPM2	1.21152	2.73726	1.17591	1.78e-12	8.27e-12			AP003049.1	0.00139729	0.000136828	-3.3522	1.69e-05	3.69e-05
AC006042.1	1.49872	4.10713	1.4544	2.72e-14	1.5e-13			STXBP6	6.96552	0.693757	-3.32773	1.73e-34	5.31e-32
AC010973.2	0.481411	0.980878	1.0268	1.51e-09	5.25e-09			CCT4P2	0.0293917	0.0119903	-1.29355	5.13e-07	1.38e-06
AL583810.1	0.105868	0.215683	1.02664	7.24e-07	1.91e-06			AC083939.1	0.00830666	0.00235642	-1.81767	4.04e-05	8.16e-05
CDC37P2	0.0231462	0.324209	3.80808	9.55e-26	1.86e-24			DNAJB8-AS1	0.00360751	0.00140253	-1.36297	0.00183504	0.00286153
BMS1P22	0.00944706	0.0555574	2.55604	0.000389762	0.000669267			RSPH14	0.99561	0.371671	-1.42155	3.68e-07	1e-06
AL133243.2	0.514596	1.31951	1.35849	1.66e-11	6.95e-11			AC093668.1	0.0175625	0.00863704	-1.02389	0.000113801	0.000212387
AL121832.2	1.07599	2.37096	1.1398	8.71e-09	2.81e-08			SRL	0.534859	0.153002	-1.80561	1.76e-29	6.75e-28
AC139887.2	0.646743	1.42589	1.1406	9.1e-20	8.7e-19			NHLRC4	2.86073	0.987868	-1.53399	1.73e-18	1.44e-17
TLCD1	5.21598	17.1546	1.71759	1.08e-25	2.09e-24			KIR2DS4	0.364257	0.171828	-1.084	1.85e-12	8.59e-12
AC007494.1	0.0188061	0.105191	2.48373	0.000894518	0.00145567			DOCK8	7.98828	3.93163	-1.02276	8.11e-21	8.67e-20
ZIC2	0.0254784	0.631183	4.63071	7.05e-10	2.53e-09			RNU6-1140P	0.28664	0.0380338	-2.91388	4.36e-10	1.6e-09
RF01210	0.039462	0.0894379	1.18042	3.02e-06	7.41e-06			ALAS2	1.58716	0.101548	-3.9662	4.4e-27	1.04e-25
KRTAP5-1	0.160168	0.658521	2.03965	4.18e-15	2.5e-14			PGM5	5.18831	1.4561	-1.83316	3.27e-29	1.18e-27
XRCC2	0.191763	1.55467	3.01922	2.06e-33	3.24e-31			ALOX5	51.8445	14.6119	-1.82704	1.83e-30	9.19e-29
BECN2	0.00491552	0.0884908	4.17011	3.22e-13	1.61e-12			TMEM231	4.45509	2.22196	-1.00362	2.13e-09	7.28e-09
S100A2	3.31636	31.1607	3.23205	6.62e-15	3.88e-14			RNU6-166P	0.0126497	0.00506103	-1.3216	0.00012871	0.00023802
PRDX2P4	0.0114263	0.0807505	2.82112	0.000282958	0.000496177			MTND4LP12	0.00947185	0.000661759	-3.83927	2.58e-06	6.38e-06
AC127024.3	0.0832797	0.317364	1.9301	5.56e-07	1.49e-06			DEFB127	0.00677221	0.00154066	-2.13608	3.06e-05	6.33e-05
SNHG1	3.61	10.8675	1.58996	2.37e-27	5.86e-26			AC113192.5	0.00117454	0.000557001	-1.07635	2.48e-05	5.22e-05
SLC17A9	1.01154	5.36288	2.40645	2.07e-21	2.36e-20			AC093911.1	0.151698	0.0391163	-1.95536	6.76e-05	0.000131504
FAM111B	0.556963	3.40985	2.61405	3.45e-29	1.23e-27			AC093225.1	0.0602477	0.00692047	-3.12197	3.85e-24	6.08e-23
AK4P1	0.100692	0.466528	2.21202	5.85e-16	3.83e-15			MORN5	7.80066	1.75477	-2.15232	3.84e-13	1.9e-12
SLC35F3	0.280187	1.10117	1.97458	4.18e-05	8.42e-05			FGR	28.2176	6.70537	-2.07321	8.49e-33	9.38e-31
AC092969.1	0.022651	0.301932	3.73658	2.57e-06	6.35e-06			BMI1P1	0.00224515	0.000969448	-1.21157	5.3e-05	0.00010504
SIX2	0.357428	3.19445	3.15984	1.44e-08	4.52e-08			CCDC78	3.85472	1.83958	-1.06725	0.000154293	0.000281765
AL133353.1	0.2061	0.49373	1.26038	2.78e-07	7.67e-07			LINC02058	0.0393704	0.0136052	-1.53296	1.58e-08	4.94e-08
C4orf48	2.56027	7.48412	1.54754	1.35e-14	7.68e-14			AC009159.4	0.0371113	0.0115091	-1.68908	1.95e-12	9e-12
GAPDHP44	0.0515786	0.126149	1.29028	1.93e-07	5.41e-07			EMP2	215.819	29.7445	-2.85913	4.58e-36	1.79e-32
LINC01979	0.0191542	0.073433	1.93877	5.8e-10	2.1e-09			GPR4	6.65159	2.29243	-1.53682	3.31e-22	4.12e-21
CKAP4	21.6769	44.0569	1.02321	3.22e-21	3.6e-20			AC074031.1	0.0285682	0.00961254	-1.57142	6.12e-15	3.6e-14
BIRC5	0.963307	10.997	3.51297	1.2e-29	4.8e-28			ABLIM3	7.18473	2.68617	-1.41938	1.11e-25	2.14e-24
RFC4	1.98211	6.60367	1.73623	3.26e-30	1.5e-28			AOX1	5.04926	2.24748	-1.16777	1.28e-20	1.33e-19
TMPO-AS1	0.311559	0.84313	1.43625	1.17e-19	1.1e-18			OR8J2	0.00145622	0.000337093	-2.11101	1e-05	2.28e-05
SPATA3-AS1	0.0112406	0.0360312	1.68053	1.16e-05	2.59e-05			RNU6-1320P	0.00691201	0.0011686	-2.56433	2.11e-05	4.5e-05
SLC38A8	0.0273674	0.389121	3.82969	0.00624759	0.00907272			AC091588.2	0.0905548	0.0209302	-2.1132	2.78e-10	1.04e-09
APOBEC3B	1.10796	4.75812	2.10248	2.9e-13	1.46e-12			SLC2A9	1.56252	0.738568	-1.08107	6.58e-25	1.14e-23
TRIM16L	1.18969	4.05901	1.77055	0.00036547	0.000630002			RNU6-452P	0.00960573	0.00427109	-1.16929	1.76e-05	3.82e-05
GAPDHP72	0.0718455	0.227432	1.66247	3.57e-10	1.32e-09			NDST1-AS1	0.498978	0.244871	-1.02695	2.79e-06	6.86e-06
IGHJ3P	2.66527	18.3621	2.78437	2.75e-14	1.51e-13			NMUR1	2.20362	0.37013	-2.57377	2.03e-33	3.23e-31
IGKV1OR2-6	0.756518	4.56995	2.59473	1.62e-08	5.08e-08			AC133485.6	0.0021686	0.00092425	-1.23041	7.68e-05	0.000147903
KRT18P11	0.156851	0.327032	1.06004	1.13e-07	3.25e-07			ALDH1L1-AS2	0.0544286	0.0268854	-1.01754	9.45e-08	2.74e-07
CLPSL2	0.0225356	1.02282	5.5042	3.93e-21	4.35e-20			RBMY2NP	0.000602248	0.000100997	-2.57605	1.26e-05	2.81e-05
FAM83D	1.37182	6.28475	2.19576	3.95e-22	4.88e-21			MIR1254-2	0.0292881	0.00413232	-2.82529	2.03e-05	4.34e-05
EHMT2-AS1	0.058173	0.193046	1.73052	3.11e-10	1.16e-09			AC100767.2	0.0076879	0.00378685	-1.02159	0.00100626	0.00162814
RNU6ATAC38P	0.122781	0.505557	2.04179	0.00294997	0.00447938			AC003985.2	0.250509	0.0663652	-1.91637	4.45e-14	2.4e-13
WNT10B	0.201554	0.412898	1.03462	3.76e-06	9.09e-06			AP000552.3	0.00123504	0.000607439	-1.02374	9.78e-06	2.22e-05
SNRPEP4	0.497975	1.07852	1.1149	6.28e-11	2.49e-10			AL109741.1	2.77598	0.519805	-2.41695	2.09e-32	1.97e-30
ASPM	0.19827	2.3035	3.53829	8.91e-33	9.75e-31			ELMOD1	0.231518	0.0706422	-1.71252	7.7e-25	1.32e-23
Z98752.2	0.0339998	0.130976	1.9457	0.000460073	0.000781129			RORB-AS1	0.019162	0.00856952	-1.16096	1.73e-05	3.76e-05
MOGAT2	0.0194271	0.0626159	1.68846	0.00116872	0.00187366			MIR8089	0.236566	0.0332745	-2.82975	5.88e-11	2.34e-10
AC211476.2	0.111034	0.248391	1.16161	3.84e-06	9.27e-06			LINC01070	0.0703636	0.00599486	-3.55303	8.22e-28	2.18e-26
CRYBA2	0.00592444	0.290708	5.61675	5.61e-10	2.03e-09			FXYD1	2.70755	0.37433	-2.85461	2.62e-35	2.02e-32
AP1S1	18.9352	38.9304	1.03982	4.07e-25	7.25e-24			AC027307.3	0.632556	0.254779	-1.31195	2e-25	3.72e-24
RF00003	0.127799	0.768627	2.5884	1.32e-05	2.93e-05			Z82246.1	0.701703	0.0603268	-3.53999	2.65e-27	6.47e-26
U62317.1	0.992909	6.67013	2.74798	4.44e-27	1.05e-25			AL603840.1	0.0153701	0.00638848	-1.26658	1.47e-06	3.76e-06
PPM1H	2.15948	4.49928	1.05901	3.04e-08	9.25e-08			AC103724.4	0.462855	0.18949	-1.28844	4.49e-16	2.98e-15
DECR2	2.33594	5.90197	1.33719	3.54e-23	4.96e-22			NXF3	1.56218	0.412714	-1.92034	9.03e-27	2.04e-25
CDC25C	0.15446	1.6386	3.40716	1.02e-30	5.48e-29			POM121L12	0.000763304	0.000213116	-1.84062	1.94e-05	4.16e-05
AC115284.1	0.00875186	0.0393196	2.16759	0.000126004	0.000233393			AC022898.1	0.0712789	0.0347668	-1.03576	4.06e-08	1.22e-07
CSMD2	0.0738394	0.208989	1.50096	1.46e-10	5.59e-10			CYR61	258.841	80.5616	-1.6839	2.27e-20	2.31e-19
SLC9A3-AS1	0.8624	2.83534	1.71709	9.99e-11	3.9e-10			EFNB1	20.7419	10.232	-1.01946	1.65e-20	1.7e-19
AC091152.1	0.0117471	0.0327871	1.48082	0.00451392	0.00668404			TIMP3	9.74193	2.61342	-1.89827	4.48e-27	1.06e-25
AC244205.1	0.110712	0.431034	1.96099	1.16e-09	4.06e-09			GRXCR1	0.0157546	0.00325099	-2.27682	1.18e-06	3.06e-06
KCNE2	0.18117	0.450674	1.31474	0.00232626	0.00357986			AC244100.3	0.0593489	0.019743	-1.58788	6.14e-07	1.63e-06
TTYH3	10.4539	27.5197	1.39642	4.34e-22	5.32e-21			AP003025.1	0.0264979	0.00899836	-1.55814	3.74e-10	1.38e-09
AC106037.1	0.192968	0.420442	1.12355	4.19e-08	1.26e-07			GSG1L	0.115232	0.0208385	-2.46722	6.46e-26	1.29e-24
SMPDL3B	7.48706	25.919	1.79154	1.54e-19	1.44e-18			AC011511.5	3.54076	0.614378	-2.52686	1.9e-13	9.7e-13
IFNL3P1	0.0990181	0.284094	1.52061	0.000755844	0.00124296			ADGRL3	0.654713	0.280169	-1.22456	2.18e-19	2.01e-18
AC090709.1	0.0159665	0.139842	3.13067	5.2e-05	0.00010313			GPRC5A	204.822	75.7657	-1.43475	1.28e-25	2.45e-24
BPIFB2	0.577983	13.5796	4.55427	6.29e-05	0.000122916			CYP4F60P	0.284664	0.128132	-1.15163	3.92e-12	1.76e-11
AL109761.1	0.0938198	0.552303	2.5575	9.66e-12	4.15e-11			FAM27B	0.00654982	0.00163746	-2	0.000105143	0.000197435
GPRIN1	0.459313	2.70625	2.55875	5.28e-27	1.24e-25			AC007749.1	0.00320428	0.00142926	-1.16474	2.4e-05	5.05e-05
PADI3	0.0213931	1.80587	6.39941	9.22e-06	2.1e-05			HMGB3P5	0.0761543	0.0265122	-1.52227	1.53e-06	3.9e-06
AL035458.2	0.0992848	0.268213	1.43373	3.36e-06	8.17e-06			RRAS	110.357	41.039	-1.42711	1.75e-32	1.68e-30
AC015712.6	0.0569703	0.368392	2.69296	6.21e-11	2.47e-10			FLT4	5.95739	2.37021	-1.32966	1.47e-23	2.17e-22
WNT1	0.0597113	0.148478	1.31417	0.000852287	0.00139108			LINC02011	0.00618364	0.00287904	-1.10287	0.000263418	0.000464154
SMCO2	0.0483243	0.232149	2.26423	1.38e-13	7.16e-13			AC104809.1	0.252062	0.113766	-1.14771	3.56e-12	1.6e-11
AC243732.1	0.218366	0.45036	1.04433	1.89e-13	9.62e-13			AC104365.2	0.112437	0.0266015	-2.07954	3.34e-08	1.01e-07
ANKRD10-IT1	5.50318	12.3599	1.16733	6.73e-07	1.78e-06			AC114546.4	0.0100376	0.00482041	-1.05819	0.000817288	0.00133744
COL6A3	17.5439	41.7207	1.24979	9.21e-10	3.27e-09			AC009965.1	0.0219244	0.00249929	-3.13294	3.04e-07	8.34e-07
AC004678.1	0.0886775	0.222113	1.32465	7.12e-11	2.81e-10			SOCS2	13.3731	3.50664	-1.93117	4.77e-24	7.46e-23
HCG4B	0.910118	1.98544	1.12533	0.00042273	0.000721886			LINC00891	0.345899	0.0657852	-2.39451	1.19e-31	8.39e-30
AL359853.1	0.0276691	0.195312	2.81943	0.000165091	0.000300084			MIR381	0.00581089	0.00282716	-1.03941	7.86e-05	0.000150997
AC004156.1	0.027529	0.0728006	1.403	4.51e-08	1.35e-07			AC016526.1	0.00417205	0.002086	-1.00002	0.000276008	0.000484779
MAFG-DT	1.68044	3.79638	1.17578	5.45e-17	3.94e-16			HHIP	11.3421	1.56074	-2.86139	8.35e-32	6.24e-30
HIST1H3J	0.00756851	0.58632	6.27553	1.29e-19	1.22e-18			CX3CL1	36.5725	17.5677	-1.05783	6.79e-13	3.28e-12
ADGRB1	0.227808	1.73425	2.92843	1.42e-05	3.14e-05			CD163	40.8885	19.0643	-1.10082	2.01e-18	1.67e-17
AL355488.1	0.748124	1.71739	1.19887	3.68e-12	1.65e-11			DCDC2C	0.0236444	0.00516047	-2.19592	3.26e-13	1.63e-12
HEATR1	2.78602	5.97976	1.10188	1.01e-28	3.19e-27			AL031665.1	0.181727	0.0527608	-1.78423	1.1e-15	7e-15
AC016708.1	0.137324	0.420784	1.6155	1.97e-13	1e-12			AC005274.1	0.48011	0.190517	-1.33344	3.97e-15	2.38e-14
LNX1-AS2	0.0313485	0.134751	2.10383	2.36e-09	8.03e-09			AC016229.1	0.0613835	0.0263396	-1.22062	9.84e-09	3.15e-08
THEM5	1.96606	7.19779	1.87224	1.32e-17	1.02e-16			AC245884.2	0.145379	0.0155209	-3.22753	1.56e-16	1.08e-15
AGR2	41.9554	222.775	2.40866	1.02e-16	7.2e-16			SLC2A3	24.4631	11.6019	-1.07624	1.16e-19	1.1e-18
RPS18P13	0.0890355	0.298301	1.74432	1.76e-08	5.48e-08			PPARG	13.9027	4.52817	-1.61836	2.47e-27	6.07e-26
AL590004.3	0.0664859	0.328176	2.30335	1.7e-06	4.3e-06			KRT8P28	0.00907847	0.00378049	-1.26387	9.32e-06	2.12e-05
VSIG10L	0.846786	3.03979	1.8439	3.38e-05	6.93e-05			SNX18P5	0.00612225	0.00245659	-1.31741	3.13e-05	6.46e-05
AC010608.2	0.0325241	0.220908	2.76386	0.000160728	0.00029288			AC013480.1	0.199835	0.0438068	-2.18958	2.8e-14	1.54e-13
C1orf56	2.24316	5.04559	1.16949	1.58e-21	1.83e-20			OSCAR	26.9842	5.9857	-2.17252	1.61e-31	1.09e-29
HOXC-AS2	0.0118787	0.321137	4.75674	9.88e-16	6.31e-15			ATP5PBP5	1.54908	0.552451	-1.48749	5.28e-28	1.46e-26
BCL9	3.49522	8.69592	1.31496	2.54e-25	4.65e-24			MYL9	198.153	57.1912	-1.79275	1.14e-33	2.09e-31
RF01518	0.0268066	0.130875	2.28753	0.0009182	0.00149224			TOGARAM2	0.63626	0.213663	-1.57428	1.79e-15	1.11e-14
AC024267.4	0.0664593	0.167875	1.33685	0.000359391	0.00062024			PRSS57	0.2056	0.101889	-1.01284	1.88e-12	8.71e-12
SNORA80E	0.162478	2.07855	3.67727	6.58e-11	2.61e-10			AC020907.2	0.0221678	0.00426576	-2.37759	1.13e-10	4.37e-10
CHMP4BP1	1.75143	3.53676	1.0139	7.26e-07	1.92e-06			TUSC7	0.00509658	0.00247165	-1.04405	3.31e-08	1e-07
LINC00336	0.0560657	0.119907	1.09673	0.00662794	0.00959395			AGER	1067.13	38.6996	-4.78527	3.9e-36	1.79e-32
ATP1B1	97.088	236.637	1.28531	7.73e-12	3.36e-11			AC095038.2	0.00121397	0.000473614	-1.35794	9.68e-05	0.00018296
AC073115.1	0.0672047	0.176219	1.39073	0.000960097	0.00155702			AL032821.1	0.112908	0.0409104	-1.4646	1.12e-07	3.22e-07
AL513217.1	0.0995124	0.255124	1.35825	0.000786132	0.00128957			OR5P1P	0.0347687	0.00614783	-2.49964	1.99e-14	1.11e-13
AC139887.1	0.553785	1.42627	1.36485	3.75e-12	1.68e-11			LRRC74B	0.289263	0.141919	-1.02731	3.88e-09	1.3e-08
SBK1	1.2066	6.87038	2.50944	1.01e-19	9.65e-19			FAM166B	6.90435	2.01284	-1.77828	1.24e-10	4.8e-10
AC020934.1	0.00349196	0.0543223	3.95944	0.00438292	0.00650122			AL672043.1	0.00336577	0.00164627	-1.03174	1.42e-06	3.63e-06
IGHG4	26.7011	403.446	3.91741	9.15e-22	1.08e-20			USP2	2.00618	0.985874	-1.02498	4.6e-15	2.74e-14
C14orf39	0.0222907	0.122991	2.46404	5.2e-08	1.55e-07			AL118496.2	0.066013	0.00807554	-3.03112	1.93e-07	5.41e-07
CAD	4.02648	8.78114	1.12489	1.64e-23	2.4e-22			AC026369.1	0.119938	0.0318336	-1.91367	2.32e-25	4.28e-24
PSAT1	1.28788	13.6418	3.40497	2.3e-29	8.56e-28			SNCA	2.0964	0.76675	-1.45108	2.2e-27	5.47e-26
LINC01344	0.0102671	0.0436354	2.08747	5.38e-06	1.27e-05			CR848007.3	0.00739698	0.0011571	-2.67643	4.18e-06	1e-05
IGLVIVOR22-1	0.0045624	0.112681	4.62631	1.06e-05	2.39e-05			OR2AQ1P	0.00804614	0.000692019	-3.53941	1.11e-05	2.5e-05
CPLX1	1.0768	2.23133	1.05115	0.000795335	0.00130349			AC026765.2	0.0529102	0.0114377	-2.20975	6.06e-14	3.24e-13
LINC00682	0.00111966	0.0682752	5.93023	0.000792924	0.00129997			MS4A8	12.8194	3.7866	-1.75935	1.62e-11	6.8e-11
TRIB3	4.63993	11.0153	1.24733	4.4e-14	2.38e-13			FBN3	1.17144	0.515354	-1.18465	3.24e-18	2.64e-17
DLGAP5	0.431707	4.88014	3.4988	2.76e-31	1.77e-29			AL365255.1	0.00455224	0.00202368	-1.16959	3.18e-05	6.55e-05
LINC02468	0.0375981	0.21299	2.50206	0.00618581	0.00898906			AC005740.4	0.598081	0.263559	-1.18221	1.35e-23	2e-22
JARID2-AS1	0.154891	0.316167	1.02943	0.000816256	0.00133596			RN7SL763P	0.00273643	0.00125607	-1.12338	0.000118114	0.000219764
CYP24A1	0.274117	26.2288	6.58022	1.41e-26	3.11e-25			AC068867.1	0.00442848	0.000907227	-2.28727	1.3e-05	2.88e-05
HIST1H3H	0.710871	4.13294	2.53951	2.98e-17	2.22e-16			LINC02555	3.50295	1.11232	-1.65499	2.87e-25	5.21e-24
EXTL3-AS1	0.0595838	0.148642	1.31885	3.7e-13	1.83e-12			HMGB3P16	0.0149794	0.00338752	-2.14468	3.04e-05	6.29e-05
LINC02043	0.012143	0.0610578	2.33004	9.31e-12	4.01e-11			RFTN1P1	0.0461153	0.0146486	-1.65448	0.000111553	0.000208495
SLC22A18AS	0.56129	2.74391	2.28941	2.47e-19	2.26e-18			TRPM1	0.051203	0.0127348	-2.00745	3.93e-19	3.53e-18
LINC02560	0.502471	3.56203	2.82559	5.25e-12	2.32e-11			AC092666.2	0.10371	0.0514223	-1.01209	5.55e-05	0.000109598
CPD	11.3426	31.7994	1.48725	1.29e-15	8.15e-15			TRIM71	0.620895	0.200773	-1.62878	1.39e-25	2.63e-24
CLCN2	0.872448	2.14682	1.29906	1.77e-26	3.84e-25			AC091013.1	0.00717096	0.00298701	-1.26347	5.18e-06	1.23e-05
IGHV1-17	0.138071	1.05854	2.9386	1.37e-12	6.43e-12			AC138932.4	0.0150133	0.00230621	-2.70265	1.56e-06	3.97e-06
ARHGEF19	3.67252	10.9863	1.58087	4.92e-21	5.39e-20			CYCSP26	0.00664491	0.000890926	-2.89887	1.22e-05	2.72e-05
AC111149.2	0.0972361	1.90514	4.29226	2.59e-18	2.13e-17			AC003070.2	0.476199	0.125192	-1.92742	5.72e-24	8.85e-23
CIB2	1.36588	3.15033	1.20568	1.45e-07	4.12e-07			EGR1	285.32	77.5675	-1.87906	3.05e-17	2.27e-16
TRIP13	1.1879	6.60097	2.47426	3.63e-23	5.08e-22			RIBC1	2.42709	1.14674	-1.08169	1.13e-08	3.59e-08
DBF4	1.30958	3.33114	1.34692	2.88e-23	4.08e-22			AC018904.2	0.00960456	0.00425254	-1.1754	8.98e-05	0.000170563
FAM136A	7.28313	16.2136	1.15457	9e-34	1.74e-31			SCNN1G	10.3831	4.73399	-1.13312	6.04e-20	5.9e-19
STPG4	0.0296984	0.116394	1.97057	0.00666072	0.00963815			LINC01104	0.0111399	0.00303186	-1.87746	1.96e-09	6.75e-09
PTPRVP	0.0367606	0.103885	1.49875	6.11e-14	3.26e-13			MIR138-2	0.00705986	0.00310307	-1.18594	2.8e-05	5.83e-05
AC112694.2	0.188155	0.388938	1.04762	9.56e-11	3.73e-10			RNA5SP258	0.0156129	0.00405136	-1.94626	7.21e-05	0.000139551
LINC01971	0.0116271	0.10308	3.1482	1.37e-10	5.25e-10			MIR4514	0.23535	0.0935718	-1.33066	0.000966858	0.00156739
MTFR1	3.76138	8.88784	1.24057	1.01e-24	1.71e-23			S100A4	422.608	190.605	-1.14873	6.58e-24	1.01e-22
LINC00412	0.094343	0.194603	1.04454	0.00348644	0.00523954			LHFPL6	41.6788	12.7344	-1.71059	1.44e-32	1.44e-30
HECW1	0.0458444	0.177082	1.9496	2.84e-15	1.72e-14			PDLIM1	141.695	66.0026	-1.10219	2.79e-29	1.02e-27
AL359504.2	0.115459	0.330348	1.5166	6.17e-08	1.82e-07			KCNJ5	4.80298	1.44393	-1.73393	1.79e-27	4.51e-26
AL365181.2	0.0571927	1.74364	4.93013	7.68e-15	4.47e-14			BTNL3	0.239154	0.0887633	-1.42991	1.24e-10	4.79e-10
CEACAM7	0.124644	4.26456	5.09651	2.47e-12	1.13e-11			OR7E155P	0.0216031	0.0076949	-1.48927	1.51e-08	4.74e-08
AC027514.1	0.0176521	0.096202	2.44622	0.00403664	0.00601579			AL596442.2	0.909505	0.401002	-1.18147	8.7e-20	8.34e-19
AC025176.1	0.0807432	0.341658	2.08114	4.27e-12	1.9e-11			GRIN3B	1.25204	0.562464	-1.15445	1.02e-05	2.3e-05
ENO1	228.051	544.781	1.25632	4.31e-24	6.76e-23			HLA-DOA	38.6964	18.9882	-1.0271	4.04e-19	3.62e-18
LAMTOR3P2	0.0523107	0.142758	1.44839	0.00567174	0.00828708			Z82198.3	0.0244284	0.00297378	-3.03819	2.92e-06	7.17e-06
HIST1H3B	0.0264614	4.15912	7.29625	6.83e-16	4.43e-15			AP006216.2	0.00505451	0.00239599	-1.07695	8.21e-05	0.000157069
PMM2	1.39919	2.98319	1.09227	4.63e-27	1.09e-25			ARL13B	6.45322	3.13552	-1.04131	4.39e-30	1.97e-28
CD24	38.6723	104.174	1.42963	2.62e-10	9.8e-10			RNU6ATAC40P	0.280687	0.064106	-2.13043	8.14e-11	3.2e-10
GTF2IP13	0.898223	2.45676	1.45161	4.61e-14	2.48e-13			PEX5L-AS1	0.0187234	0.00661809	-1.50036	1.87e-06	4.71e-06
AC100757.2	0.0452065	0.24293	2.42594	0.00192299	0.00299056			AL392023.1	0.0216851	0.00582735	-1.89579	6.64e-08	1.96e-07
AC012236.1	0.685387	2.31947	1.7588	1.45e-16	1.01e-15			PLAGL1	4.49312	2.01242	-1.15878	3.95e-24	6.23e-23
LINC00461	0.00513616	0.0428355	3.06004	1.88e-15	1.16e-14			CYP51A1P3	0.0437127	0.0178972	-1.28832	9.57e-12	4.12e-11
FOXM1	0.814071	7.64366	3.23104	3.92e-30	1.76e-28			LINC01996	3.36038	0.162748	-4.36791	1.08e-35	1.79e-32
TPX2	1.41741	17.0399	3.58759	1.44e-31	9.93e-30			AC099687.1	0.0778423	0.0193996	-2.00453	1.77e-13	9.03e-13
AC008132.1	0.00824585	0.0214531	1.37944	5.54e-06	1.31e-05			AC106017.2	0.000530927	0.000115017	-2.20666	2.17e-05	4.61e-05
AC131009.4	0.106075	0.236935	1.15941	7.04e-09	2.29e-08			TGFBR3	11.9483	2.0224	-2.56266	8.41e-34	1.69e-31
SIX4	0.803899	2.99915	1.89947	1.49e-24	2.48e-23			AC025271.4	0.634363	0.139697	-2.18301	3.79e-31	2.31e-29
CALR3	0.01022	0.0433083	2.08325	5.33e-05	0.000105493			SMARCA5-AS1	0.0734304	0.0334613	-1.13388	1.35e-08	4.25e-08
SLC16A14	1.12262	7.82833	2.80184	6.2e-10	2.23e-09			AC007495.2	0.00170016	0.000772408	-1.13823	6.34e-05	0.000123784
AC004034.1	0.15526	0.769838	2.30987	2.54e-14	1.4e-13			AC093330.2	0.0738316	0.0335452	-1.13813	7.7e-15	4.48e-14
RNASEH2A	4.66678	11.2275	1.26654	2.51e-22	3.17e-21			RNU6-830P	0.00153021	0.000581797	-1.39514	6.13e-06	1.44e-05
AC087481.1	0.0282531	0.070208	1.31322	0.000804488	0.00131787			AC016724.1	0.00413533	0.00184507	-1.16433	0.00011682	0.000217561
IGHV7-34-1	0.118785	0.39404	1.72999	9.71e-05	0.000183374			AC211486.1	0.0662484	0.0295986	-1.16235	4.86e-06	1.16e-05
PRSS46P	0.053178	0.29265	2.46027	9.65e-12	4.15e-11			MIR4773-1	0.0156165	0.00755507	-1.04755	7.52e-05	0.000144969
MYADML2	0.0163723	0.0670222	2.03338	6.55e-13	3.17e-12			AC010776.3	0.600432	0.033926	-4.14554	8.8e-34	1.74e-31
AC068669.1	0.0392529	0.0794388	1.01704	1.21e-06	3.12e-06			AL133346.1	0.324239	0.141182	-1.19951	1.09e-13	5.69e-13
AC073352.1	0.0823267	0.244899	1.57275	5.19e-09	1.72e-08			GP9	0.662452	0.0791018	-3.06603	2.74e-28	7.97e-27
FAM3C	9.37425	21.7759	1.21596	2.32e-18	1.92e-17			LINC02200	0.00550117	0.00136588	-2.00991	2.85e-05	5.92e-05
RPL37P1	0.0592861	0.252843	2.09248	8.27e-09	2.67e-08			ATF3	51.1794	14.5437	-1.81516	1.3e-17	1e-16
NLRP3P1	0.00592896	0.162416	4.77577	3.19e-18	2.6e-17			JAM2	11.31	1.97567	-2.51719	1.75e-35	1.88e-32
SNORC	0.110386	0.542162	2.29617	4.14e-25	7.36e-24			AC084116.1	0.0221381	0.00371456	-2.57527	6.1e-07	1.62e-06
ELOVL6	1.23587	2.86632	1.21367	0.000172872	0.000313204			FAT3	0.477438	0.114382	-2.06146	8.21e-31	4.53e-29
AC090286.2	0.0546851	0.121274	1.14905	1.05e-06	2.73e-06			AC099344.2	0.00978832	0.00418198	-1.22687	0.000755391	0.00124234
MACC1	4.26638	9.17018	1.10394	0.000234937	0.000417018			SLC24A5	0.0259228	0.0110895	-1.22503	2.17e-05	4.61e-05
SNORD94	1.12535	12.3594	3.45716	2.37e-10	8.87e-10			AC004023.1	0.0151786	0.00716283	-1.08344	0.00506462	0.00745053
HIST1H2AC	16.3795	36.6524	1.16202	8.91e-08	2.59e-07			AC103879.1	0.0554343	0.0180406	-1.61953	3.59e-06	8.69e-06
ORC6	0.270807	1.96171	2.85678	2.73e-32	2.48e-30			C14orf180	0.0898653	0.0401746	-1.16148	4.85e-18	3.89e-17
DEPTOR	4.15523	12.0405	1.5349	1.63e-17	1.24e-16			AL356968.1	0.0042723	0.00209876	-1.02548	8.6e-06	1.97e-05
CBR1	23.3915	80.7557	1.78758	0.000842534	0.00137596			AL451164.1	0.0601	0.0213917	-1.49031	2.08e-09	7.14e-09
PABPC1P1	0.133219	0.329282	1.30552	0.00599385	0.00873034			MTND5P17	0.00411509	0.000878114	-2.22844	5.88e-05	0.00011561
AOC1	0.424236	11.514	4.76238	6.66e-15	3.9e-14			RPL31P40	0.365956	0.093794	-1.9641	1.78e-22	2.28e-21
KRT18P65	0.0176861	0.0462318	1.38627	5.34e-06	1.26e-05			TMEM232	0.714794	0.202605	-1.81886	4.29e-21	4.72e-20
SNORA55	0.785666	2.44524	1.63799	5.66e-06	1.34e-05			FOS	347.127	108.518	-1.67753	2.73e-15	1.66e-14
AC087667.1	0.0167442	0.163318	3.28595	5.67e-08	1.68e-07			ZBED2	10.9104	2.08942	-2.38453	6.35e-28	1.72e-26
PRSS53	0.144983	0.378177	1.38318	6.72e-17	4.82e-16			SLC22A6	0.0236105	0.00282729	-3.06194	1.12e-05	2.51e-05
MYO3B	0.0517145	0.434349	3.07021	2.14e-11	8.88e-11			LMAN1L	0.0090332	0.0039598	-1.18981	0.00171986	0.00269398
AC007546.2	0.0175138	0.131135	2.90448	8.76e-07	2.29e-06			AC152010.1	0.00214737	0.000918728	-1.22486	1.67e-06	4.23e-06
IGHJ3	12.4859	50.9955	2.03007	2.91e-12	1.32e-11			RNU6-709P	0.014115	0.00294502	-2.26088	4.01e-05	8.11e-05
HNRNPA1P70	0.0476634	0.108762	1.19023	3e-05	6.22e-05			AC066616.1	0.0132288	0.00492671	-1.42499	0.000327445	0.000568634
ESRP1	12.297	25.9775	1.07895	1.47e-26	3.22e-25			GIMAP1-GIMAP5	0.0109254	0.00124655	-3.13167	3.22e-09	1.08e-08
AC093249.2	0.105985	0.408071	1.94496	3.5e-19	3.16e-18			RGS22	1.36888	0.36027	-1.92585	5.32e-21	5.81e-20
COMP	2.11703	15.5796	2.87955	3.87e-15	2.32e-14			CGNL1	22.2402	4.65859	-2.25521	8.95e-34	1.74e-31
APBA2	0.804887	2.98517	1.89095	1.41e-10	5.4e-10			CCL14	2.33395	0.4446	-2.3922	1.12e-26	2.5e-25
NUP210	6.00132	13.0475	1.12042	6.43e-17	4.63e-16			RRAD	39.6196	17.207	-1.20322	1.33e-12	6.23e-12
IGLV3-6	0.0766949	0.576361	2.90977	1.63e-07	4.6e-07			OR2A20P	0.154811	0.0750925	-1.04377	0.000137169	0.000252593
ANO7	0.207983	0.671908	1.6918	4.14e-23	5.75e-22			GATA6-AS1	1.68469	0.573399	-1.55487	1.69e-24	2.77e-23
PHKA1	1.39853	4.23374	1.59802	2.27e-30	1.1e-28			C5orf49	7.76714	2.65603	-1.54811	8.26e-12	3.58e-11
INHBB	4.88684	10.3466	1.08218	0.00196264	0.00304673			AL136369.2	0.205138	0.0731314	-1.48803	4.37e-18	3.52e-17
RASAL1	0.183693	2.58465	3.8146	9.09e-30	3.76e-28			RSL24D1P9	0.01033	0.00499382	-1.04862	1.69e-05	3.68e-05
HES6	1.79974	12.6803	2.81673	6.13e-21	6.63e-20			CD300LF	15.1654	4.50426	-1.75142	2.26e-29	8.43e-28
LINC01786	0.361331	0.863955	1.25764	1.22e-08	3.88e-08			CMA1	0.875276	0.250468	-1.80511	3.19e-14	1.74e-13
NKX6-1	0.0332297	0.133163	2.00265	0.00034892	0.000603617			LINC00929	0.00467369	0.00219696	-1.08905	1.44e-07	4.11e-07
LINC01429	0.00464012	0.0261531	2.49475	0.000207917	0.000372123			BX547991.1	0.023093	0.00675973	-1.77241	6.5e-09	2.13e-08
INSL3	0.13438	0.531551	1.98389	3.28e-22	4.08e-21			AC027288.2	11.3046	1.26715	-3.15726	3.88e-26	8e-25
COL18A1	12.6714	25.4426	1.00567	1.58e-09	5.49e-09			HSPB3	1.47573	0.269941	-2.45071	1.37e-27	3.52e-26
RF00406	0.0969064	0.223425	1.20512	0.00233728	0.00359497			AC245041.2	4.48204	0.798938	-2.488	2.81e-31	1.79e-29
Z98257.1	0.0834047	4.64315	5.79883	3.01e-25	5.46e-24			AC006273.1	1.1841	0.207355	-2.51362	9.25e-33	1e-30
LINC02208	0.00492861	0.0240123	2.28452	0.000178788	0.000323244			OPN1MW	0.00171508	0.000184606	-3.21575	5.33e-06	1.26e-05
LRRC20	3.97598	8.91741	1.16531	4.61e-21	5.06e-20			AC131935.2	0.00256217	0.00092529	-1.46939	0.000371431	0.000639749
RNU6-216P	0.29924	0.609346	1.02596	4.2e-05	8.47e-05			TCTE1	1.67017	0.368541	-2.1801	1e-17	7.8e-17
HLCS-IT1	0.0475008	0.131303	1.46687	0.00179031	0.00279671			MTND3P4	0.00132066	0.000147876	-3.1588	6.08e-06	1.43e-05
AC037487.4	0.0450922	0.112942	1.32463	2e-07	5.62e-07			AL356421.2	0.382394	0.130951	-1.54603	4.13e-07	1.12e-06
SYT2	0.104299	0.619461	2.57029	1.4e-13	7.23e-13			AC008878.3	0.0537083	0.0187024	-1.52192	3.36e-18	2.74e-17
AC007552.1	0.0230677	0.0652366	1.49981	7.21e-05	0.000139484			ZBBX	1.91042	0.621434	-1.62022	2.15e-10	8.09e-10
AC068946.1	0.0467179	0.135326	1.5344	1.76e-15	1.09e-14			TSNAXIP1	1.01886	0.414109	-1.29887	7.43e-13	3.58e-12
IGLV2-18	4.18506	18.6152	2.15316	2.46e-07	6.82e-07			CNTNAP3P2	0.102917	0.0398171	-1.37003	2.64e-23	3.78e-22
AP000526.1	0.00498251	0.0585044	3.5536	2.32e-07	6.45e-07			UTRN	22.4179	9.03657	-1.3108	9.35e-26	1.82e-24
PNOC	0.339269	0.890696	1.3925	7e-10	2.51e-09			HBA2	161.226	9.51944	-4.08206	3.57e-33	4.77e-31
AC064850.1	0.0181206	0.0781901	2.10935	1.52e-14	8.6e-14			AC100781.1	0.0776312	0.0177932	-2.12531	7.14e-12	3.11e-11
ADAMDEC1	1.1904	5.45405	2.19588	6.18e-13	3e-12			TRIML1	0.0183726	0.00596261	-1.62354	4.6e-11	1.85e-10
AC022167.4	0.0298409	0.122093	2.03262	6.02e-08	1.78e-07			AC009562.1	0.00620873	0.00235364	-1.39941	1.28e-05	2.85e-05
IGHV3OR16-15	0.257298	0.569914	1.14731	6.76e-10	2.43e-09			AC073389.2	0.131654	0.0645456	-1.02836	2.81e-06	6.93e-06
AL049874.1	0.0119398	0.091087	2.93147	0.00252182	0.00386141			RGS18	2.30216	1.14916	-1.00241	1.79e-15	1.11e-14
PLEK2	2.00949	12.3433	2.61883	8.18e-30	3.43e-28			AL031663.1	0.135336	0.0418966	-1.69165	8.75e-10	3.11e-09
IGHV7-56	0.411744	1.2485	1.60038	1.59e-07	4.51e-07			RNU6-511P	0.128709	0.0521273	-1.304	1.26e-05	2.82e-05
AC069257.1	0.0786294	0.16071	1.03132	0.000524413	0.000883364			C5orf67	0.141022	0.0572659	-1.30017	2.81e-11	1.16e-10
TMPOP2	0.0306639	0.143439	2.22582	7.78e-15	4.52e-14			MTND6P17	0.00116093	0.00052752	-1.13799	2.99e-06	7.33e-06
CKS1BP3	0.0637244	0.268482	2.07491	2.58e-05	5.4e-05			RPL36P1	0.00135299	0.000331423	-2.02941	4.5e-06	1.07e-05
RPS20P33	0.51943	1.06294	1.03306	1.58e-11	6.66e-11			PRKCE	6.80333	1.9174	-1.82709	4.54e-34	1.1e-31
SPOCK1	0.363413	2.72482	2.90648	1.89e-10	7.16e-10			NEDD4L	15.6887	7.55552	-1.05412	9e-23	1.2e-21
AC007938.2	0.0350948	0.0722563	1.04187	3.24e-08	9.83e-08			C4A-AS1	0.000750803	0.000193634	-1.9551	4.34e-05	8.74e-05
AC025166.1	0.0586688	0.386926	2.72139	4.67e-11	1.88e-10			CLIC5	52.6005	4.16478	-3.65876	8.25e-36	1.79e-32
MND1	0.365055	2.38349	2.70689	1.08e-30	5.76e-29			DENND2A	6.10138	1.84117	-1.72851	1.68e-30	8.54e-29
AC131011.1	0.187657	0.59107	1.65523	7.67e-13	3.69e-12			FRAS1	2.60124	0.934203	-1.47739	1.21e-23	1.8e-22
AL031710.2	0.0593371	0.241447	2.0247	1.02e-14	5.88e-14			APOBR	15.4476	5.00188	-1.62684	8e-26	1.57e-24
DAZL	0.0129261	0.0577531	2.15961	8.78e-05	0.000167165			RNU6-869P	0.0617357	0.0300647	-1.03804	2.57e-05	5.4e-05
FCRLA	0.723783	1.47055	1.02273	6.93e-10	2.49e-09			AC245164.1	0.0550334	0.00743134	-2.88861	1.84e-11	7.7e-11
MKI67	0.80552	6.45327	3.00204	8.72e-30	3.62e-28			RABEPKP1	0.00056823	0.000189083	-1.58746	1.67e-05	3.64e-05
CRYGN	0.0634439	0.460041	2.85821	7.39e-13	3.56e-12			SLC1A1	24.4913	5.23196	-2.22685	1.96e-31	1.3e-29
CNGB1	0.0686009	0.413137	2.59032	2.83e-10	1.05e-09			AC134026.1	0.0249268	0.00617027	-2.01429	1.24e-14	7.06e-14
DCAF13	2.60137	6.50813	1.32297	9.38e-29	3e-27			AC015468.3	0.149322	0.0296986	-2.32996	1.63e-14	9.22e-14
HIST1H3G	0.0451214	0.47833	3.40612	2.91e-09	9.82e-09			AL357093.1	0.679242	0.173853	-1.96606	3.49e-10	1.29e-09
PKD1L2	0.0387435	0.273257	2.81823	4.1e-07	1.11e-06			RNU6-629P	0.00613037	0.0013106	-2.22574	2.08e-05	4.44e-05
NAALADL2-AS2	0.0145884	0.74059	5.66578	2.68e-08	8.2e-08			LINC02278	0.0361092	0.0109678	-1.71909	9.02e-09	2.9e-08
CYSRT1	0.705234	1.7185	1.28497	0.000130654	0.000241358			FGF14	0.673807	0.271023	-1.31392	1.33e-19	1.25e-18
TMEM244	0.0265576	0.0601977	1.18058	0.000463495	0.000786668			NDRG2	16.1868	5.66037	-1.51585	3.78e-29	1.33e-27
ADGRG7	0.00317348	0.17284	5.76723	0.000752368	0.00123766			AC011518.1	0.00051311	4.97e-05	-3.36737	5.31e-06	1.26e-05
RNF157	0.482336	1.1832	1.29458	5.73e-05	0.000112714			MAGEA13P	0.000954121	0.000229051	-2.0585	4.03e-05	8.14e-05
AC005695.3	0.0916115	0.186753	1.02753	0.00476951	0.00704042			CD83	36.4614	11.4669	-1.6689	1.13e-26	2.53e-25
AL731556.1	0.0375147	0.0982155	1.3885	1.33e-08	4.21e-08			PGLYRP1	0.580464	0.139112	-2.06096	1.54e-13	7.92e-13
GCGR	0.0107432	0.0809396	2.91342	6.89e-10	2.47e-09			OR7E115P	0.0957483	0.0381195	-1.32872	0.00029496	0.000515911
AC017002.1	0.0535448	0.175194	1.71013	0.00170901	0.00267821			KCNK4-TEX40	0.0344982	0.0116325	-1.56836	9.53e-08	2.76e-07
U82695.1	0.0142007	0.0469501	1.72517	5.76e-06	1.36e-05			AL096800.1	0.00451308	0.0019241	-1.22993	0.00200228	0.00310477
AP000525.1	0.104342	0.388124	1.8952	1.45e-07	4.12e-07			AL078624.2	0.0672799	0.0135296	-2.31406	6.16e-15	3.62e-14
MAGEA5	0.00334888	0.05085	3.92449	0.00205858	0.00318849			BIN2P1	0.0565456	0.0280095	-1.0135	3e-07	8.24e-07
TLX1	0.00134272	0.0746593	5.79709	9.31e-07	2.43e-06			AP005671.1	0.0448583	0.0163615	-1.45507	2.43e-06	6.03e-06
FDX1P1	0.108383	0.221604	1.03184	0.00215891	0.00333564			LINC01837	0.00142696	0.000660992	-1.11024	2.5e-05	5.25e-05
OR7E128P	0.099335	0.274189	1.4648	1.04e-12	4.94e-12			CFAP53	5.28688	1.75362	-1.59208	1.67e-07	4.72e-07
IGHV3-64	1.5113	11.3457	2.90829	8.8e-09	2.83e-08			AL441989.1	0.0252281	0.00566388	-2.15517	1.36e-06	3.48e-06
C1QL4	0.0123308	0.105041	3.09062	5.05e-06	1.2e-05			RPL23AP24	0.0026812	0.00108245	-1.30857	5.63e-05	0.000110923
POU6F2-AS2	0.00739278	0.755722	6.6756	0.00180482	0.00281759			HERC2P3	0.959866	0.429091	-1.16155	2.2e-13	1.12e-12
SERPINH1	29.1831	60.8532	1.0602	3.31e-20	3.32e-19			LGALSL-DT	0.518397	0.214548	-1.27276	5.36e-21	5.85e-20
CBX3P9	0.219747	0.448191	1.02827	0.000162421	0.000295699			LINC00550	0.00109649	0.000541331	-1.01831	0.000180934	0.000326746
CATSPERB	0.228665	0.960701	2.07085	5.86e-10	2.12e-09			RN7SL771P	0.0357276	0.0177906	-1.00593	0.000107711	0.000201797
IMPDH1P5	0.0999165	0.237349	1.24821	2.12e-10	7.99e-10			C7orf77	0.085029	0.0394199	-1.10903	2.69e-09	9.11e-09
CDC45	0.504199	3.98521	2.98259	7.1e-29	2.34e-27			AC079610.3	0.313449	0.145441	-1.10779	0.00028044	0.000492062
FGF11	0.0371178	0.250432	2.75424	2.79e-22	3.52e-21			AL139383.1	0.28109	0.107146	-1.39145	1.62e-21	1.87e-20
AC105118.1	0.0427097	1.01028	4.56405	1.6e-13	8.2e-13			AP001528.2	1.16881	0.464157	-1.33236	2.88e-24	4.62e-23
CASC9	0.0730599	2.62892	5.16925	1.23e-08	3.89e-08			C10orf105	0.089934	0.0336495	-1.41828	3.84e-21	4.25e-20
TSPAN6	7.47899	15.7511	1.07454	1.01e-18	8.67e-18			OR2A1	0.0432034	0.0167215	-1.36944	9.36e-06	2.13e-05
RN7SL481P	0.306947	0.666373	1.11834	0.000135178	0.000249153			LINC01016	0.0401873	0.0144411	-1.47656	5.99e-14	3.2e-13
AL121652.1	0.0487352	0.260855	2.42021	0.000197673	0.000354986			AL392088.1	0.00700473	0.00271665	-1.3665	0.000197515	0.000354728
PPP2R2C	0.0581015	1.40241	4.59319	2.68e-08	8.21e-08			LIPA	78.0582	33.7531	-1.20953	7.61e-18	6e-17
AC020910.3	0.0347241	0.170089	2.29228	1.77e-06	4.46e-06			AC008175.1	0.000405942	6.74e-05	-2.59105	1.15e-05	2.59e-05
GALNT7	3.80976	12.9311	1.76308	6.85e-31	3.87e-29			BMPR2	24.198	9.79001	-1.30551	3.32e-29	1.19e-27
KCNQ3	0.842954	3.22328	1.93501	4.41e-15	2.63e-14			PICSAR	1.49612	0.58485	-1.35509	1.72e-22	2.22e-21
GNGT1	0.00806877	0.428937	5.73227	4.14e-16	2.76e-15			AC009227.1	0.0713622	0.0213629	-1.74005	1.33e-20	1.39e-19
RGS20	0.117117	0.721959	2.62397	2.9e-12	1.31e-11			BEND3P2	0.0955534	0.0173409	-2.46213	2.11e-12	9.72e-12
LPGAT1	6.15155	13.6102	1.14567	3.5e-26	7.29e-25			FAM170B	0.0395287	0.015139	-1.38463	1.99e-07	5.58e-07
ZMYND19	4.14714	8.3457	1.00892	1.57e-26	3.44e-25			SIDT2	14.6868	6.81615	-1.10749	9.22e-30	3.81e-28
AC067863.2	0.0153843	0.262596	4.09331	0.00319964	0.00483403			AL078624.1	0.0754002	0.0142867	-2.3999	2.08e-15	1.28e-14
IGLC7	8.0162	26.9175	1.74755	4.84e-06	1.15e-05			PPIL6	3.38317	1.38889	-1.28444	8.15e-17	5.8e-16
GUCY2C	0.28978	0.899032	1.63342	1.06e-06	2.75e-06			SVEP1	7.25971	1.73608	-2.06408	9.47e-30	3.88e-28
AC012447.1	0.105105	0.227744	1.11559	2.01e-06	5.05e-06			LINC01108	0.748862	0.358244	-1.06376	2.05e-09	7.04e-09
AC093515.1	0.0106066	0.281128	4.72819	0.00103919	0.00167724			AC091932.2	0.00420568	0.00072306	-2.54015	3.51e-05	7.19e-05
MRPL15P1	0.00583486	0.0530316	3.18408	0.000135103	0.000249042			SPN	16.9913	3.4645	-2.29407	1.3e-33	2.34e-31
LINC02362	0.190588	1.03641	2.44306	4.17e-20	4.14e-19			LINC01975	0.0850981	0.0265601	-1.67986	5.09e-11	2.04e-10
WFDC10B	0.474776	2.23635	2.23583	2e-08	6.21e-08			TUBB6	31.8031	12.5263	-1.3442	4.03e-29	1.4e-27
AL354707.2	0.0282132	0.090331	1.67885	8.82e-05	0.000167816			CACNA2D3-AS1	0.00919862	0.00376962	-1.287	0.000377406	0.000649214
LRRC14B	0.00863285	0.096192	3.47801	3.53e-11	1.44e-10			ENKUR	3.03996	1.00412	-1.59812	1.74e-08	5.43e-08
AC012456.2	0.032312	0.108451	1.7469	0.000229298	0.000407701			E2F4P1	0.00335269	0.000834136	-2.00697	1.75e-06	4.42e-06
ITGB2-AS1	0.794927	2.54816	1.68056	2.78e-10	1.04e-09			EIF4EBP2P3	0.00647849	0.00237184	-1.44965	0.000106904	0.000200459
PFKP	8.39939	36.1668	2.10631	8.03e-25	1.38e-23			OR4X7P	0.00245391	0.000526354	-2.22098	1.24e-05	2.77e-05
AC022784.6	0.0528729	0.25645	2.27808	1.66e-09	5.75e-09			CHRM2	0.325711	0.0300143	-3.43987	1.5e-32	1.47e-30
AC061992.1	0.564547	1.35722	1.26549	2.43e-09	8.25e-09			AARD	3.63737	0.97071	-1.90578	1.18e-26	2.63e-25
KRTCAP2	3.86609	8.05416	1.05886	7.99e-23	1.07e-21			TRPC2	0.315366	0.145992	-1.11114	2.31e-22	2.93e-21
AL391244.3	0.580122	1.76135	1.60225	8.72e-27	1.98e-25			TTC16	0.646394	0.242414	-1.41494	7.69e-11	3.03e-10
RHOV	1.65481	18.7434	3.50165	1.37e-20	1.43e-19			COLEC10	1.40551	0.33915	-2.0511	1.9e-28	5.73e-27
AL359313.1	0.00684408	0.0479482	2.80855	0.000465242	0.000789323			TTTY16	0.58346	0.108279	-2.42988	9.1e-06	2.08e-05
CLDN12	5.19089	11.8836	1.19492	5.48e-25	9.59e-24			AC026470.1	0.0060257	0.00167592	-1.84617	5.84e-06	1.38e-05
GYG2	0.830402	3.74091	2.17151	1.57e-21	1.82e-20			GPA33	6.51647	0.982822	-2.72909	5.35e-31	3.11e-29
AC025030.1	0.00591591	0.0470203	2.99061	0.000700018	0.00115618			AC068137.2	0.0082663	0.00397536	-1.05615	0.000114926	0.00021429
LINC01395	0.0104207	0.398673	5.25768	5.73e-16	3.76e-15			AC010998.1	1.06371	0.179583	-2.56639	3.42e-31	2.1e-29
AL023775.1	0.00293054	0.0246301	3.07118	2.11e-05	4.51e-05			RN7SL250P	0.0738991	0.0157312	-2.23193	2.56e-08	7.85e-08
KBTBD12	0.212011	0.768797	1.85846	0.00414621	0.00616975			AL049757.1	0.133649	0.0590714	-1.17792	6.72e-12	2.94e-11
AL583722.3	0.0128781	0.0356506	1.46901	0.0022466	0.00346538			RGS13	0.705645	0.24178	-1.54525	8.61e-23	1.15e-21
DUSP5P2	0.0087829	0.0772166	3.13614	5.9e-09	1.94e-08			SLC5A4	0.807038	0.214351	-1.91266	5.07e-29	1.72e-27
AC005532.1	0.0652549	0.192095	1.55766	0.000147013	0.000269326			RNU6-967P	0.626873	0.0230643	-4.76444	4.07e-23	5.67e-22
TTC39C	1.74098	4.83525	1.4737	2.71e-23	3.86e-22			MICU3	1.53659	0.732504	-1.06882	2.65e-25	4.84e-24
AC120036.4	0.119943	0.501601	2.06419	4.47e-13	2.19e-12			LINC00331	0.0148867	0.00340476	-2.1284	7.89e-07	2.08e-06
AC015923.1	0.0267374	0.294848	3.46304	0.000309741	0.000540087			SLC5A9	3.03244	0.529214	-2.51856	3.85e-29	1.35e-27
RECQL4	0.813323	6.14821	2.91827	2.17e-32	2.03e-30			SMIM25	25.381	4.61793	-2.45843	3.99e-33	5.12e-31
NETO1	0.0187769	0.308312	4.03736	6.44e-18	5.11e-17			OR5P3	0.0354543	0.00717776	-2.30436	7.09e-15	4.14e-14
XKRX	0.757894	5.10953	2.75312	1.89e-15	1.17e-14			AC008011.1	0.00183135	0.000841725	-1.12149	1.04e-05	2.34e-05
AC108471.1	0.0660155	0.856053	3.69682	0.00530313	0.00778413			NRGN	59.9897	23.6783	-1.34115	9.58e-23	1.27e-21
SNORA26	0.563335	8.34324	3.88854	1.02e-21	1.2e-20			FLI1	8.97084	2.82009	-1.6695	7.6e-33	8.57e-31
SNRPCP1	0.00600153	0.353315	5.87948	2.65e-06	6.55e-06			AC137590.2	0.0332837	0.0160756	-1.04995	0.00025343	0.00044809
GPT	0.36648	1.31914	1.84779	2.33e-09	7.95e-09			AL355355.1	0.2567	0.0815552	-1.65423	3.21e-23	4.53e-22
KRT18P5	0.0924002	0.196407	1.08787	1.84e-11	7.68e-11			BX005266.3	0.00332414	0.00151769	-1.1311	8.49e-05	0.000162049
AC007285.2	0.077541	0.438346	2.49904	3.01e-21	3.37e-20			DNAJB5P1	0.00197885	0.000631507	-1.64779	1.09e-05	2.44e-05
TMEM200C	0.0892272	0.208093	1.22167	0.000133221	0.00024581			PLCL1	1.92258	0.587892	-1.70942	9.82e-34	1.88e-31
ANKLE1	0.155401	0.422955	1.44451	5.32e-10	1.93e-09			AC048344.2	0.0114303	0.0032838	-1.79943	2.18e-05	4.65e-05
CLDN4	45.9404	101.748	1.14716	7.46e-17	5.34e-16			AC007952.3	0.0314608	0.00518995	-2.59976	2.51e-11	1.04e-10
SDK1	1.76368	3.9099	1.14854	0.00386715	0.00577468			LINC02285	0.702372	0.325327	-1.11035	7.85e-17	5.6e-16
SLC39A4	4.13369	11.0048	1.41263	4.04e-16	2.69e-15			AC114801.2	0.0191051	0.00712907	-1.42218	7.49e-08	2.19e-07
SMIM24	0.133923	1.97569	3.88288	3.84e-08	1.16e-07			AC109927.1	0.133005	0.0512143	-1.37686	2.53e-09	8.59e-09
RNA5SP18	0.212979	0.959812	2.17204	1.95e-06	4.9e-06			NAT8	0.189293	0.0839994	-1.17217	1.76e-07	4.97e-07
AC007016.1	0.0966327	0.218654	1.17806	0.0021444	0.00331441			AC114808.2	0.0381041	0.0108205	-1.81617	1.01e-05	2.29e-05
RF00096	0.0312783	0.340937	3.44627	1.92e-05	4.12e-05			AC011899.1	0.1081	0.0443871	-1.28416	1.57e-12	7.3e-12
PIK3CD-AS2	1.18437	3.52375	1.57299	3.78e-11	1.53e-10			TCEAL4P1	0.00731731	0.00100425	-2.86519	3.67e-08	1.11e-07
PCNPP1	0.25933	0.522512	1.01067	5.49e-12	2.42e-11			PPBPP1	0.00167874	0.000255699	-2.71486	1.37e-05	3.04e-05
AC091849.1	0.805759	1.86493	1.2107	1.32e-07	3.77e-07			BX664727.3	0.147158	0.0378767	-1.95799	1.05e-20	1.1e-19
IGLV1-47	35.029	147.8	2.07702	7.17e-11	2.83e-10			IL7R	42.0658	10.4683	-2.00662	2.24e-26	4.76e-25
LACTB2-AS1	0.0690987	0.18585	1.4274	3.01e-15	1.82e-14			AC092471.1	0.093119	0.0357423	-1.38144	5.31e-05	0.00010518
MNX1-AS2	0.156348	1.10927	2.82677	8.95e-15	5.17e-14			KRTAP13-1	0.00801327	0.00102923	-2.96082	4.82e-10	1.76e-09
FLAD1	5.38787	13.9761	1.37518	6.14e-32	4.82e-30			ADGRL4	12.1882	5.02512	-1.27825	4.86e-23	6.69e-22
EGOT	0.112882	0.536902	2.24984	1.32e-07	3.77e-07			OR10J4	0.000721202	0.00019873	-1.8596	3.69e-05	7.51e-05
MMP8	0.0725556	0.205251	1.50023	0.00450467	0.00667159			AC079209.1	0.432132	0.201661	-1.09954	1.67e-13	8.58e-13
TNNT1	1.2554	10.7399	3.09676	3.74e-06	9.04e-06			MIR3945	0.239663	0.0603861	-1.98872	3.52e-09	1.18e-08
TRIM31	0.226862	3.25068	3.84085	4.26e-17	3.12e-16			DAPK1	24.1346	11.1156	-1.11852	2.6e-23	3.72e-22
AL603839.4	0.0499356	0.13774	1.46381	2.15e-10	8.11e-10			AP000821.1	0.0880577	0.0188803	-2.22157	5.08e-16	3.35e-15
CHL1-AS1	0.0198051	0.105097	2.40777	1.54e-05	3.39e-05			RBMY2HP	0.0046332	0.000908759	-2.35004	7.74e-05	0.000148891
AC011773.4	0.0376925	0.0792962	1.07297	5.96e-06	1.4e-05			PMP22	61.1438	26.2511	-1.21983	5.99e-29	2e-27
SLC9A3	0.13766	0.647439	2.23364	5.62e-10	2.03e-09			CFAP77	3.54706	0.794734	-2.15808	2.06e-15	1.27e-14
IGLV7-43	7.55909	30.3833	2.00699	2.35e-07	6.54e-07			RNA5SP198	0.0153154	0.00377004	-2.02233	6.09e-05	0.000119245
CRACR2B	4.71812	9.83688	1.05999	1.21e-06	3.11e-06			AC104057.1	0.00194214	0.000470816	-2.04441	3.77e-06	9.1e-06
LINC01807	0.00920615	0.362182	5.29797	0.00145866	0.00230749			RNU6-1183P	0.0263339	0.00514341	-2.35612	5.97e-06	1.4e-05
LINC01214	0.0189469	1.2507	6.04463	2.08e-07	5.81e-07			AL929601.4	0.00115532	0.000573064	-1.01153	9.08e-05	0.000172224
CHML	2.62382	6.66124	1.34412	9.18e-12	3.96e-11			GXYLT1P5	0.0366338	0.0130942	-1.48425	1.37e-07	3.91e-07
AC133473.1	0.0758443	0.254848	1.74852	0.000206903	0.000370423			SLC16A1P1	0.00109282	0.000541941	-1.01185	0.00077633	0.0012741
HELLS	0.366369	1.74262	2.24989	5.1e-32	4.16e-30			AL049871.1	0.274367	0.0885695	-1.63123	1.82e-19	1.69e-18
RNU6-915P	0.0380475	0.627576	4.04392	0.00688337	0.00993989			LINC00163	0.557375	0.0555903	-3.32574	1.78e-33	2.95e-31
CRABP1	0.079117	5.32034	6.07139	3.66e-11	1.49e-10			RAMP2	88.6646	11.8602	-2.90223	2.81e-35	2.02e-32
AC018737.2	0.0152849	0.0340789	1.15677	3.69e-05	7.51e-05			CDCA4P4	0.265035	0.118916	-1.15624	6.62e-15	3.88e-14
PPIAP77	0.121444	0.284298	1.22711	1.08e-05	2.44e-05			MIR3621	0.00554586	0.00137388	-2.01315	1.16e-05	2.61e-05
AC011676.1	0.194274	0.550607	1.50293	1.04e-12	4.92e-12			MIR26A1	0.147521	0.0527932	-1.48249	9.14e-08	2.65e-07
ABCC3	4.82774	28.592	2.56619	6.31e-25	1.09e-23			DPT	39.2906	13.6918	-1.52088	2.37e-19	2.17e-18
SLC16A6P1	0.103687	0.220043	1.08555	4.41e-08	1.32e-07			HSPB7	3.44418	1.30574	-1.39929	2.03e-24	3.3e-23
LIME1	0.494354	1.2022	1.28206	2.1e-14	1.17e-13			AC090398.1	0.00747263	0.00204085	-1.87244	1.98e-05	4.24e-05
SCARNA13	0.856344	36.2548	5.40384	3.43e-05	7.03e-05			AL354863.1	0.0440298	0.0127326	-1.78996	1.43e-12	6.69e-12
C1orf112	0.566514	1.73641	1.61592	6.2e-32	4.83e-30			LAMB2	56.8308	27.3607	-1.05457	1.74e-23	2.54e-22
ATOH7	0.0316343	0.120637	1.93111	3.52e-07	9.6e-07			ABCC13	0.178347	0.0449867	-1.98712	2.47e-25	4.54e-24
AC090739.1	0.432341	1.2534	1.53561	0.000133221	0.00024581			AC105029.1	0.0014015	0.000470337	-1.5752	2.65e-05	5.54e-05
RN7SL444P	0.108466	0.4242	1.9675	0.00154866	0.00243956			AC123023.1	0.645044	0.133464	-2.27294	4.36e-16	2.9e-15
ABCA12	0.0512144	1.56866	4.93684	7.91e-29	2.57e-27			MIR4448	0.0202481	0.00721731	-1.48825	5.91e-06	1.39e-05
SNORD11	0.315463	1.25935	1.99714	5.65e-05	0.000111359			PRPS1P1	0.00167071	0.000111008	-3.91174	1.52e-05	3.34e-05
TRAF2	4.55016	9.18562	1.01346	8.17e-21	8.73e-20			KCTD9P4	0.096607	0.0395703	-1.28771	9.36e-12	4.03e-11
AC113189.4	0.00515998	0.011603	1.16906	2.38e-05	5.03e-05			AL450332.1	0.0770642	0.0225586	-1.77238	2.1e-09	7.18e-09
AL022067.1	0.262207	0.649261	1.30809	0.000951601	0.0015437			SLC11A1	14.3835	4.12886	-1.8006	5.59e-27	1.31e-25
AC073283.2	0.0662227	0.173783	1.39189	0.00495541	0.00729828			AC092802.1	0.318517	0.122365	-1.38018	9.19e-15	5.31e-14
SERINC2	14.6714	58.0411	1.98407	3.12e-26	6.54e-25			AC096773.1	0.0642129	0.016922	-1.92397	8.75e-12	3.78e-11
AL080312.2	0.0341425	0.0968856	1.50471	0.00522551	0.00767607			JUND	213.671	73.7736	-1.53421	9.13e-25	1.55e-23
AC004906.1	0.0188382	0.0583954	1.63219	1.37e-06	3.51e-06			ADGRD1	6.5365	2.67109	-1.29109	1.6e-22	2.07e-21
AC025524.2	0.003872	0.0200036	2.36911	0.000551829	0.000926603			OR7E94P	0.0899075	0.0375132	-1.26104	3.32e-10	1.23e-09
AC097065.1	0.0363206	0.161693	2.1544	0.000245179	0.000434058			DOCK4	8.16321	2.85836	-1.51395	5.64e-31	3.26e-29
ISG15	36.5741	104.284	1.51162	9.56e-09	3.07e-08			NXF5	0.0274396	0.0100733	-1.44572	3.83e-08	1.15e-07
AC008649.1	0.0502772	0.236347	2.23293	0.000325329	0.000565215			LINC00901	0.00426353	0.00119691	-1.83273	1.13e-06	2.93e-06
METTL11B	0.00251047	0.114175	5.50715	4e-13	1.97e-12			RPS3AP17	0.00181009	0.000715594	-1.33885	5.03e-06	1.2e-05
RAD54L	0.252544	2.13161	3.07733	8.65e-31	4.73e-29			DKK2	4.73679	0.997451	-2.24759	4.84e-29	1.65e-27
NUS1P2	0.0341075	0.434485	3.67114	8.23e-13	3.95e-12			AC133485.4	0.00493213	0.000782609	-2.65585	6.81e-06	1.59e-05
GAPDHP69	0.0316099	0.0835018	1.40143	0.000341089	0.00059087			ADGRG4	0.0343667	0.00620397	-2.46975	1.39e-25	2.64e-24
FAM201B	0.018449	0.0924021	2.32438	2.06e-08	6.37e-08			PIGQP1	0.00720013	0.00216932	-1.73078	3.23e-05	6.65e-05
AC063948.1	0.321366	0.855433	1.41244	1.57e-12	7.3e-12			AC092958.1	0.0126825	0.00231973	-2.45081	2.35e-08	7.21e-08
AL132712.2	0.651726	2.21097	1.76235	1.51e-19	1.42e-18			ARAP3	8.44233	3.2996	-1.35535	6.05e-28	1.65e-26
AC107926.1	0.0269509	0.112017	2.05532	0.000650388	0.00107995			AL157770.1	0.255204	0.0768193	-1.73211	1.76e-18	1.47e-17
LINC00466	0.00123167	0.0409656	5.05573	7.46e-07	1.97e-06			AC073188.1	0.00363194	0.000202714	-4.16322	7.61e-06	1.76e-05
SPRR1A	0.415094	4.75083	3.51667	0.000935805	0.0015197			AC013727.1	0.000728284	5.92e-05	-3.62103	2.43e-05	5.12e-05
AL122019.1	0.00839249	0.128143	3.93252	3.07e-06	7.52e-06			LINC02213	0.0402425	0.00570316	-2.81889	9.87e-15	5.68e-14
MSI2	1.81749	4.174	1.19949	3.7e-27	8.86e-26			FAM90A24P	0.0029106	0.00108646	-1.42167	5.93e-05	0.000116431
CDC42P3	0.0387755	0.0967606	1.31927	1.91e-05	4.1e-05			RNU1-61P	0.876509	0.307013	-1.51347	4.69e-14	2.53e-13
SNORA65	1.68787	4.35623	1.36787	1.07e-06	2.78e-06			LPAL2	1.21467	0.565173	-1.1038	2.85e-19	2.59e-18
SAA4	0.174082	0.576817	1.72834	9.39e-06	2.14e-05			C16orf78	0.0601187	0.00783945	-2.93899	1.13e-18	9.63e-18
SNRPGP5	0.0353305	0.166939	2.24034	0.000112661	0.000210396			AC103681.2	0.159263	0.0548469	-1.53793	7.22e-14	3.83e-13
HDAC11-AS1	0.0386362	0.0954208	1.30435	9.42e-07	2.46e-06			AL121908.1	0.00708799	0.000909658	-2.96198	1.6e-07	4.55e-07
AC011352.3	0.00308418	0.200411	6.02193	3.94e-14	2.13e-13			NXNL1	0.0163743	0.00623279	-1.39349	7.59e-05	0.000146369
PROM2	2.58548	15.6129	2.59424	2.91e-27	7.05e-26			MIR6892	0.00560477	0.00194506	-1.52684	2.67e-05	5.59e-05
ZNF300	0.675025	1.445	1.09806	9.39e-05	0.000177641			AC012414.1	0.0014097	0.000154631	-3.18849	1.14e-05	2.56e-05
AC009065.6	0.0166258	0.0716571	2.10768	2.47e-06	6.11e-06			TPSD1	4.08324	1.7635	-1.21128	0.000466131	0.000790695
TTC3-AS1	0.0468086	0.14184	1.59942	4.22e-12	1.88e-11			AL445070.1	0.00429952	0.00193727	-1.15015	0.00011106	0.000207675
FAM166A	0.0467645	0.135338	1.53308	0.00149435	0.00235941			INMT	96.3884	8.75323	-3.46097	5.26e-35	2.52e-32
RNU2-11P	0.179248	0.512726	1.51623	6.22e-09	2.04e-08			SLC4A1APP2	0.000803744	0.000103884	-2.95176	3.57e-05	7.29e-05
AC027228.2	0.0759129	0.867785	3.51492	1.89e-23	2.74e-22			AL161618.1	1.29628	0.263699	-2.29741	1.9e-15	1.18e-14
LGSN	0.188404	4.16666	4.46699	2.47e-15	1.51e-14			GAPDHP34	0.00380442	0.000994815	-1.93518	1.41e-05	3.11e-05
WFDC3	0.365226	4.83089	3.72543	7.93e-22	9.45e-21			AC103591.2	0.229098	0.11049	-1.05205	5.34e-14	2.86e-13
CSTF2	4.98422	10.5805	1.08597	1.41e-31	9.75e-30			NCOA4P4	0.0355563	0.0164175	-1.11488	0.000280732	0.000492474
IGLV3-17	0.0364604	0.207298	2.5073	0.00125487	0.0020034			BDNF	1.55835	0.317667	-2.29443	9.3e-30	3.83e-28
CST1	0.322949	28.1077	6.44352	1.37e-26	3.01e-25			GHSR	0.0313652	0.00750882	-2.06251	0.00260752	0.00398502
PVT1	0.496534	3.04427	2.61613	1.64e-32	1.59e-30			GRID2	0.0538713	0.0236357	-1.18855	1.18e-14	6.77e-14
IGHV3-72	7.02595	24.6263	1.80943	1.35e-06	3.45e-06			FZD4	14.2029	4.5611	-1.63873	1.29e-28	4.03e-27
FEZF1	0.0399131	1.55474	5.28367	8.24e-22	9.8e-21			MRAS	7.61537	3.55097	-1.1007	6.32e-29	2.1e-27
NOXA1	3.59182	9.39371	1.38698	3.24e-13	1.62e-12			RNU6-439P	0.00260309	0.000533668	-2.28621	3.88e-06	9.35e-06
IGLVI-63	0.0610534	0.183737	1.5895	3.68e-06	8.91e-06			AC125611.4	0.289956	0.0883456	-1.7146	6.43e-14	3.42e-13
AC011005.4	0.0545672	0.181289	1.73218	9.82e-06	2.23e-05			AL391156.1	0.00339475	0.00153214	-1.14776	1.15e-05	2.59e-05
AL390728.3	0.339095	0.774811	1.19216	1.36e-05	3.01e-05			AC068870.2	7.03922	2.90353	-1.27761	4.68e-27	1.1e-25
AC093281.2	0.0048649	0.189692	5.2851	4.64e-09	1.54e-08			CHRM1	1.77165	0.0889138	-4.31655	2.24e-33	3.41e-31
POLE2	0.508112	2.35476	2.21236	3.36e-31	2.08e-29			SFTPA2	7953.31	1457.97	-2.44759	3.49e-29	1.24e-27
PPIAP47	0.0249621	0.0568122	1.18646	0.00608908	0.00885883			CLIC4P2	0.00695527	0.00336997	-1.04537	0.000456836	0.000776208
COL6A4P2	0.0513156	0.18638	1.86078	2.85e-18	2.34e-17			CSPG4P1Y	0.000959972	4.97e-05	-4.27109	9.22e-06	2.1e-05
AC127455.1	0.111965	0.370937	1.72813	7.45e-06	1.72e-05			C19orf38	3.8823	1.92161	-1.0146	2.26e-18	1.87e-17
PHBP12	0.0729485	0.188742	1.37146	0.000617162	0.00102786			AC090150.2	0.00327407	0.000943092	-1.79562	7.3e-05	0.000141064
IGHG3	64.159	378.055	2.55887	1.63e-15	1.01e-14			PRR9	0.140256	0.0416628	-1.75123	2.9e-11	1.19e-10
AC100791.1	0.00178855	0.078146	5.44931	0.00526392	0.00773052			UST	4.77121	2.32284	-1.03847	3.33e-21	3.72e-20
PDX1	0.00202461	0.617794	8.25334	3.95e-08	1.19e-07			NCKAP1L	12.1755	5.06348	-1.26578	1.58e-25	2.97e-24
AL365436.2	0.108518	0.305932	1.49527	8.93e-12	3.86e-11			CD300C	9.94276	2.4065	-2.04671	1.44e-32	1.44e-30
FLVCR1	1.75579	4.12746	1.23313	2.59e-24	4.17e-23			AL590084.1	0.0203002	0.00761596	-1.41439	3.64e-07	9.92e-07
GFAP	0.032822	0.191253	2.54274	3.46e-10	1.28e-09			DAPK2	5.93442	1.57634	-1.91253	5.38e-32	4.34e-30
AC136632.2	0.295138	0.596779	1.01581	3.4e-08	1.03e-07			AC002456.2	0.00887411	0.00197655	-2.16662	7.24e-05	0.000140069
F12	0.338086	2.10106	2.63565	5.67e-23	7.75e-22			AC011008.2	0.211047	0.0804623	-1.39118	9e-26	1.76e-24
SOHLH1	0.00334617	0.160556	5.58442	0.000258943	0.000457063			BX276092.6	0.00496862	0.00142773	-1.79913	2.45e-05	5.15e-05
TMEM79	1.54148	3.79787	1.30088	5.02e-28	1.4e-26			AL451069.2	0.646472	0.295146	-1.13116	1.2e-15	7.61e-15
AL121845.3	0.154192	0.326364	1.08176	6.66e-10	2.39e-09			CASKIN2	20.8657	6.37601	-1.71041	9.49e-31	5.14e-29
AC005730.3	0.124323	0.338353	1.44443	1.89e-05	4.08e-05			MVB12B	9.65802	3.28937	-1.55391	6.19e-30	2.69e-28
COL1A2	68.1538	192.335	1.49676	1.31e-10	5.05e-10			LPXN	22.5557	10.4963	-1.10361	5.93e-25	1.03e-23
DCST2	0.183432	0.865599	2.23845	8.24e-23	1.11e-21			FMO2	53.3623	5.57308	-3.25927	2.51e-35	2.02e-32
ZNF724	0.173277	0.541965	1.64512	4.64e-17	3.39e-16			MS4A7	36.8384	8.58682	-2.10102	1.09e-32	1.13e-30
OR7E62P	0.00598397	0.131287	4.45548	0.000312192	0.000543898			LINC01105	0.206264	0.0729787	-1.49895	6.67e-20	6.47e-19
LINC01876	0.172303	0.835422	2.27756	5.9e-08	1.74e-07			LMO7DN	0.448635	0.152173	-1.55983	2.77e-17	2.07e-16
AC079354.3	0.0362904	0.135773	1.90353	5.67e-06	1.34e-05			DCN	90.0573	32.0548	-1.4903	1.11e-25	2.14e-24
SLC52A1	0.462719	0.950642	1.03877	0.00129211	0.00205923			ACSS3	2.63704	0.872253	-1.5961	8.07e-30	3.39e-28
AC006449.5	0.178823	0.480469	1.42591	4.32e-16	2.87e-15			MROH9	0.691407	0.129435	-2.41731	9.51e-17	6.74e-16
MMP7	12.065	49.3246	2.03148	3.56e-05	7.27e-05			GAS1RR	0.244154	0.0803858	-1.60278	4.95e-25	8.73e-24
SLCO5A1	0.0673321	0.49439	2.87628	2.04e-25	3.79e-24			WASF3	6.87981	1.83202	-1.90893	1.06e-31	7.64e-30
RPL12P1	0.030621	0.0980646	1.67921	1.51e-06	3.86e-06			STARD8	9.58612	2.10466	-2.18736	1.95e-33	3.14e-31
POC1A	1.58596	4.51698	1.51	2.98e-23	4.22e-22			COX4I2	28.2462	5.97068	-2.24209	9.48e-32	6.96e-30
AC108058.1	0.0769492	0.41831	2.4426	2.23e-14	1.24e-13			MIR8058	0.1502	0.0524338	-1.51831	3.71e-10	1.37e-09
IGLON5	0.07665	0.319523	2.05956	2.19e-11	9.09e-11			VASH1	8.77966	4.09101	-1.10171	3.7e-23	5.18e-22
PSMD10P2	0.0166847	0.454776	4.76856	1.49e-21	1.73e-20			AL158210.1	0.164916	0.0711884	-1.21201	1.57e-06	3.98e-06
ALMS1-IT1	0.283609	0.58523	1.0451	7.08e-07	1.87e-06			BEND2	0.0350853	0.00474642	-2.88596	1.22e-21	1.42e-20
AL079307.1	0.0059513	0.0187703	1.65718	0.00608426	0.00885306			FGFR3P1	0.00241072	0.00119903	-1.0076	1.92e-05	4.12e-05
LINC02076	0.0162898	0.0400188	1.29671	9.09e-05	0.000172495			AC022535.1	0.00117676	0.000559457	-1.07272	7.94e-05	0.000152301
AC253576.2	0.335775	0.87741	1.38576	3.15e-06	7.69e-06			MRGPRX2	0.0237992	0.0113647	-1.06636	6.52e-06	1.52e-05
Z98742.3	0.0305125	0.139192	2.1896	9.84e-07	2.56e-06			AL135746.1	0.00761926	0.00202069	-1.9148	0.000132951	0.000245337
TDRD5	0.0895313	0.951974	3.41046	3.13e-08	9.53e-08			JAML	10.3867	3.07888	-1.75426	1.39e-30	7.24e-29
ETV4	1.06841	14.4876	3.76129	5.02e-31	2.96e-29			AL162394.1	0.0139	0.00458058	-1.60148	4.31e-05	8.67e-05
EEF1A2	0.458267	34.786	6.24618	2.23e-17	1.68e-16			HACD1	4.17436	2.04659	-1.02833	1.5e-18	1.26e-17
AP001412.1	0.113257	0.231181	1.02942	9.07e-08	2.64e-07			CCDC74B	0.835336	0.366515	-1.18849	6.06e-07	1.61e-06
KRT18P10	0.149793	0.304645	1.02416	2.63e-07	7.27e-07			KARSP3	0.0228229	0.00765801	-1.57544	0.000507204	0.000855966
PRSS3	0.0953133	2.43165	4.67311	2.82e-13	1.41e-12			SSXP4	0.00222065	0.000646702	-1.77981	1.75e-05	3.8e-05
ELAVL2	0.0327875	0.233593	2.83278	0.00124945	0.00199536			ANKRD20A17P	0.0769578	0.0254959	-1.5938	3.08e-19	2.79e-18
AC093865.1	0.0479731	0.153123	1.67439	0.00530551	0.00778662			VIM	376.331	158.636	-1.24628	5.57e-30	2.43e-28
IGLV3-10	22.4038	111.734	2.31826	1.06e-08	3.38e-08			PPP1R14A	20.245	5.29845	-1.93392	3.74e-30	1.69e-28
SERPINB5	0.236036	4.26393	4.1751	1.1e-05	2.48e-05			AL049697.3	0.0719017	0.0271764	-1.40367	2.97e-08	9.07e-08
AC114489.1	0.016403	0.345528	4.39677	4.12e-07	1.12e-06			OLR1	69.138	12.2977	-2.49109	3.22e-32	2.87e-30
FOXL2NB	0.00203661	0.0381457	4.22727	0.000457561	0.000777401			HBD	0.515726	0.110323	-2.22488	5.56e-13	2.7e-12
POU6F2	0.0554976	0.641222	3.53033	0.000794172	0.00130183			GCSHP1	0.00210425	0.000809685	-1.37787	3.61e-05	7.37e-05
FOXD3-AS1	0.00890347	1.09322	6.94001	2.4e-26	5.1e-25			ROBO2P1	0.00296999	0.000516911	-2.52247	3.51e-05	7.18e-05
ADGRF4	0.10504	1.99052	4.24414	2.17e-18	1.8e-17			PLBD1	36.7511	16.8818	-1.12232	5.34e-21	5.83e-20
AC093535.1	0.21325	0.450097	1.07769	4.21e-06	1.01e-05			RF01884	0.00400157	0.000672869	-2.57217	1.69e-05	3.69e-05
AL590729.1	0.107737	0.229838	1.09311	3.33e-08	1.01e-07			RNA5SP399	0.0309126	0.0152475	-1.01962	1.12e-05	2.51e-05
AC003965.2	0.288128	1.18085	2.03504	3.69e-12	1.65e-11			SORBS1	7.03703	2.40143	-1.55107	2.21e-31	1.45e-29
IGHV4-28	3.83569	18.6674	2.28296	3.88e-12	1.74e-11			OR5AK2	0.0260978	0.00307662	-3.08451	1.21e-11	5.14e-11
AC010307.4	0.0519876	0.327642	2.65588	4.32e-05	8.68e-05			RN7SKP196	0.0026165	0.000414793	-2.65718	1.41e-06	3.61e-06
KRT75	0.00909532	0.614252	6.07756	5.62e-05	0.000110736			AC226101.1	0.213969	0.0453935	-2.23685	1.11e-21	1.31e-20
AC092794.2	0.0492477	0.142308	1.53088	0.000882839	0.00143761			RN7SL261P	0.0418376	0.0144202	-1.53671	1.16e-07	3.33e-07
AP003119.1	0.0792042	0.749861	3.24297	0.00401671	0.00598815			LINC02319	0.0318492	0.0147541	-1.11014	4.57e-05	9.16e-05
SAMSN1-AS1	0.0206365	0.186083	3.17267	5.1e-07	1.37e-06			ADCY4	3.7174	1.12288	-1.72709	8.04e-30	3.38e-28
AC099667.1	0.0853443	0.22724	1.41285	2.18e-11	9.05e-11			PGM5-AS1	0.64046	0.124817	-2.35929	7.6e-29	2.48e-27
AC243654.2	0.0783074	0.221782	1.50192	0.00469229	0.00693296			LIM2	0.105226	0.0105431	-3.31912	2.09e-19	1.93e-18
ZIC5	0.0081725	0.153933	4.23538	0.000414749	0.000709241			RF02118	0.00558576	0.00063519	-3.13649	1.95e-05	4.19e-05
THAP12P3	0.00211722	0.0170299	3.00782	9.81e-08	2.84e-07			BX664725.1	0.00246619	0.000285459	-3.11093	3.14e-06	7.67e-06
LINC00884	0.321455	0.883017	1.45782	5.19e-14	2.79e-13			VSTM4	5.25974	2.26352	-1.21642	5.17e-24	8.06e-23
AC105429.1	0.0705106	0.1553	1.13914	1.73e-09	5.98e-09			HACD4	6.34112	2.38885	-1.40842	9.39e-33	1.01e-30
CRELD2	5.46569	11.45	1.06687	7.09e-22	8.49e-21			DUBR	1.84778	0.787908	-1.22969	9.85e-29	3.14e-27
AC073957.1	0.0196024	0.0868207	2.14701	0.000163942	0.000298248			RNU6-320P	0.00260309	0.000129309	-4.33133	3.87e-06	9.32e-06
AC132938.5	0.240805	0.589179	1.29084	3.03e-13	1.51e-12			MBNL1-AS1	1.78572	0.501151	-1.83319	2.8e-33	4.03e-31
MIR193BHG	0.354536	0.890582	1.32882	3.63e-05	7.41e-05			OR6K4P	0.0879955	0.00524531	-4.06833	1.09e-21	1.28e-20
IMPDH1P8	0.0340998	0.188788	2.46893	1.96e-23	2.85e-22			AC020895.2	0.0301627	0.00525209	-2.5218	4.56e-11	1.83e-10
RNU6-762P	0.434616	1.25393	1.52865	1.48e-13	7.65e-13			AL157895.1	0.843399	0.301448	-1.48431	1.01e-22	1.33e-21
EIPR1-IT1	0.109241	0.284112	1.37895	4.21e-07	1.14e-06			RNU1-38P	0.860333	0.404174	-1.08992	1.6e-16	1.11e-15
AL354707.3	0.0807894	0.208679	1.36905	0.00480959	0.00709697			RNU4ATAC4P	0.00510348	0.00217514	-1.23037	4.27e-05	8.6e-05
PNPLA5	0.00311466	0.143719	5.52803	3.9e-05	7.91e-05			AC109630.1	0.0364538	0.00975981	-1.90114	1.76e-11	7.38e-11
IGHV2-70	6.72628	35.8229	2.413	7e-10	2.51e-09			MOB3B	4.84023	2.39644	-1.01418	3.98e-24	6.28e-23
AHSG	0.00693191	0.0850698	3.61732	4.27e-05	8.6e-05			KCNQ1-AS1	0.0870469	0.0418697	-1.05589	1.56e-11	6.56e-11
HS6ST2	0.802231	9.75065	3.60341	5.84e-26	1.18e-24			AC124854.1	0.225813	0.0750033	-1.5901	1.99e-19	1.84e-18
STRIP2	0.394627	2.43704	2.62656	6.79e-14	3.61e-13			AC021054.1	8.25949	3.98143	-1.05276	2.5e-24	4.03e-23
AC012645.3	0.309981	0.632914	1.02983	3.11e-08	9.45e-08			AP002803.1	0.0106067	0.00263937	-2.00671	4.16e-05	8.39e-05
CRHR1	0.0122452	0.11184	3.19114	0.0050707	0.00745884			GPR146	2.22688	0.485712	-2.19685	2.2e-33	3.39e-31
MTHFD1P1	0.0405769	0.163693	2.01226	7.22e-14	3.83e-13			ITIH3	0.828482	0.301781	-1.45697	6.02e-23	8.19e-22
ADGRB2	0.371063	1.01823	1.45633	1.45e-11	6.13e-11			AC073862.2	0.725051	0.21924	-1.72557	2.23e-23	3.23e-22
IGKV1OR2-108	2.3874	14.654	2.61778	3.63e-12	1.63e-11			CXCL2	137.51	26.6729	-2.3661	3.59e-16	2.4e-15
FER1L4	0.14739	2.40887	4.03065	2.67e-31	1.72e-29			AC135012.3	0.475872	0.0308266	-3.94832	1.09e-33	2.04e-31
STRCP1	0.0166634	0.0545227	1.71017	3.54e-09	1.19e-08			SCD5	13.2953	4.3743	-1.60379	1.19e-27	3.09e-26
RMDN2-AS1	0.0407606	0.196579	2.26987	2.68e-14	1.48e-13			CAV3	0.47011	0.0535479	-3.1341	6.58e-32	5.11e-30
AC091132.3	0.0127011	0.0254559	1.00305	0.00438107	0.00649904			AL031121.1	0.0176496	0.00439807	-2.00469	5.33e-06	1.26e-05
CCDC166	0.00156228	0.0267776	4.0993	0.00457711	0.00677207			AC117457.1	0.00916679	0.00333079	-1.46055	7.46e-08	2.18e-07
TPSP2	0.00252332	0.740163	8.19638	2.34e-13	1.18e-12			AC022217.2	0.293093	0.0828206	-1.8233	2.19e-13	1.11e-12
AC018648.1	0.132535	0.272388	1.03929	3.16e-07	8.68e-07			NCF1	3.83724	1.56392	-1.2949	1.41e-18	1.19e-17
DLX6-AS1	0.0123155	0.110376	3.16388	6.69e-08	1.97e-07			CXCL12	16.1997	6.65893	-1.2826	1.39e-24	2.32e-23
AC007494.3	0.0155672	0.297605	4.25682	0.000172004	0.000311796			AC004540.1	1.4598	0.726691	-1.00635	4.44e-19	3.96e-18
AC002401.1	0.0219497	0.0710524	1.69469	3.7e-06	8.94e-06			AC091705.1	0.0301181	0.00473837	-2.66817	2.89e-07	7.95e-07
AC025062.2	0.0792563	0.29142	1.8785	9.67e-07	2.52e-06			LINC00903	0.0105769	0.00180624	-2.54985	1.11e-05	2.51e-05
LINC02332	0.0240639	0.422743	4.13484	3.78e-23	5.27e-22			TGM1	3.48085	0.683306	-2.34884	1.34e-33	2.34e-31
CR559946.1	0.028337	0.0705918	1.31681	2.67e-05	5.59e-05			AC008780.1	0.0159346	0.00413168	-1.94736	6.05e-07	1.61e-06
NGEF	0.329461	2.50379	2.92593	3.44e-19	3.11e-18			AC011467.5	0.00284431	0.00101017	-1.49348	1.3e-05	2.9e-05
AC139783.1	0.014148	0.0437975	1.63025	0.00130652	0.00208028			AP001005.1	0.00204025	0.000942525	-1.11414	2.05e-05	4.39e-05
SLC9A7	1.48604	3.39632	1.1925	5.45e-20	5.34e-19			PGAM1P2	0.0468428	0.0109754	-2.09355	5.23e-12	2.31e-11
AL513327.3	0.16891	0.410093	1.27969	0.000264937	0.000466619			RNA5SP148	0.01437	0.00176331	-3.0267	3.5e-05	7.16e-05
AL354726.1	0.075125	0.221468	1.55973	0.0018778	0.00292398			RPL31P57	0.0344517	0.0101886	-1.75762	3e-08	9.15e-08
AL139023.1	0.000537636	0.487284	9.82392	0.00246727	0.00378241			CPAMD8	9.49681	3.12242	-1.60478	2.96e-25	5.38e-24
CD27	3.11535	7.65684	1.29735	2.14e-10	8.05e-10			FAM181A	1.41132	0.403109	-1.80781	1.25e-22	1.63e-21
AL357992.1	0.204942	0.603262	1.55757	3.11e-08	9.46e-08			NEBL	15.4116	4.86206	-1.66437	1.11e-31	7.96e-30
PRR36	1.25956	5.43509	2.10938	4.25e-19	3.8e-18			GYPA	0.0205888	0.0058671	-1.81114	6.34e-16	4.13e-15
LMNB2	7.23905	14.8664	1.03818	2.06e-17	1.56e-16			AL353148.1	0.00424981	0.00207661	-1.03317	4.34e-06	1.04e-05
UBE2SP2	0.0557848	0.181946	1.70557	6.74e-07	1.79e-06			AC016831.1	0.0136062	0.00423304	-1.6845	6.81e-05	0.000132346
RF01293	0.174352	0.481954	1.46689	7.99e-06	1.84e-05			AC068042.1	0.00515553	0.00188058	-1.45494	5.16e-05	0.000102549
IGLJCOR18	0.0127962	0.158516	3.63085	8.77e-05	0.000166827			PTGDS	95.8297	29.1392	-1.71751	7.04e-26	1.4e-24
PRSS27	0.235193	0.556067	1.24142	1.05e-08	3.37e-08			TTC25	4.9692	1.90834	-1.38069	1.63e-10	6.23e-10
TESC	3.79989	45.554	3.58355	1.28e-08	4.06e-08			AC147651.2	0.0961931	0.0258259	-1.89711	9.54e-11	3.73e-10
AC034206.1	0.014353	0.1871	3.70439	8.87e-08	2.58e-07			AGBL1	0.409678	0.0423105	-3.2754	3.76e-32	3.18e-30
AC104024.2	0.039302	0.324963	3.0476	5.85e-17	4.22e-16			AC092384.1	0.169429	0.0414315	-2.03188	3.47e-26	7.23e-25
AGGF1P3	0.00978371	0.0322811	1.72224	0.00464257	0.00686362			FAT4	2.61279	1.20781	-1.1132	5.83e-23	7.95e-22
NOX4	0.424956	0.965918	1.18459	4.24e-09	1.41e-08			CAV2	68.5601	12.8832	-2.41188	9.22e-35	3.42e-32
FAM96AP2	0.260788	0.574366	1.13909	0.000118117	0.000219764			AC015914.2	0.114342	0.0483202	-1.24266	1.45e-06	3.7e-06
CKMT1A	0.146	0.928995	2.6697	8.5e-11	3.33e-10			GRID1	0.888936	0.338137	-1.39447	4.46e-25	7.91e-24
SLC15A1	0.0825071	1.06635	3.69202	1.63e-07	4.61e-07			AC007100.1	0.0051331	0.00207665	-1.30557	4.68e-05	9.37e-05
AL031717.1	0.252437	0.658775	1.38386	8.8e-13	4.2e-12			PREX1	17.7724	7.52427	-1.24002	5.41e-23	7.41e-22
TET1	0.166527	0.42218	1.34211	4.34e-13	2.13e-12			KCNB1	0.244653	0.113282	-1.11081	2.53e-17	1.9e-16
KDM4A-AS1	0.303146	0.613792	1.01774	9e-18	7.04e-17			AC148477.7	0.0171129	0.00508132	-1.75181	1.98e-06	4.98e-06
AC110373.1	0.0684431	0.141302	1.04581	5.83e-08	1.73e-07			FAM81B	4.10646	1.76741	-1.21626	8.12e-08	2.37e-07
RNU6-1278P	0.122004	0.259573	1.08921	0.00177049	0.00276777			NPR1	17.6655	2.88493	-2.61432	6.36e-34	1.37e-31
AC004707.1	0.11004	0.266542	1.27634	1.01e-05	2.29e-05			MT1M	24.2134	3.60389	-2.74818	1.87e-23	2.72e-22
TAS1R3	0.369675	1.56061	2.07778	4.48e-15	2.68e-14			AL445190.1	0.0198435	0.00690235	-1.5235	5.41e-05	0.000107068
AL589765.4	0.928968	2.56352	1.46443	5.97e-20	5.84e-19			SIGLEC17P	1.77741	0.558877	-1.66918	7.27e-27	1.67e-25
CD19	0.810542	1.90755	1.23476	7.27e-14	3.85e-13			AP005205.1	0.0321866	0.00517622	-2.63649	1.97e-11	8.21e-11
FGF19	0.00223547	1.19484	9.06203	6.47e-12	2.83e-11			AC105420.1	0.0023419	0.000796612	-1.55573	0.000120732	0.000224278
SHOX2	0.0654355	0.576354	3.13881	1.14e-13	5.93e-13			DCHS1	5.15022	2.57451	-1.00034	7.59e-17	5.43e-16
FP671120.4	0.368173	0.824285	1.16276	0.00157459	0.00247758			CHIAP1	0.0480734	0.00728196	-2.72284	1.76e-09	6.07e-09
IGHV3-79	0.142601	0.765914	2.4252	3.93e-17	2.88e-16			RASGRF1	8.15176	1.96901	-2.04964	5.11e-30	2.25e-28
ANKRD13B	0.858207	1.98399	1.20901	4.27e-12	1.9e-11			TPRG1	1.45946	0.551469	-1.40408	3.6e-29	1.27e-27
ST7-OT4	0.0383919	0.248915	2.69678	0.000217537	0.000388252			AL022161.1	0.00353857	0.000252382	-3.80948	2.26e-06	5.63e-06
IGKV1-16	17.6006	104.149	2.56495	1.99e-09	6.85e-09			PCDH8P1	0.00188227	0.000598858	-1.65219	0.000229399	0.000407859
LINC02081	0.178244	1.12135	2.65331	1.75e-14	9.83e-14			AC063944.1	0.133909	0.0382953	-1.80602	1.87e-29	7.12e-28
LINC00111	0.0322534	0.0742419	1.20278	0.00280752	0.0042757			ZSWIM5P1	0.00112841	0.000561619	-1.00663	0.000611124	0.00101853
NECTIN1	2.4455	7.36921	1.59138	2.83e-19	2.58e-18			SLC22A10	0.0880943	0.022192	-1.98901	3.04e-25	5.5e-24
CCDC194	0.0770837	0.241717	1.64882	8.01e-07	2.11e-06			AL355497.1	0.00884586	0.00312387	-1.50167	1.26e-05	2.8e-05
AP003390.1	0.139328	0.586025	2.07248	2.53e-13	1.28e-12			RPL29P32	0.00908944	0.00345011	-1.39755	4.05e-05	8.18e-05
LINC01511	0.0194784	0.869548	5.48032	0.0013115	0.00208774			SIRPD	0.309911	0.0668361	-2.21315	4.28e-31	2.56e-29
IL1RL2	0.327647	1.42997	2.12577	3.72e-24	5.88e-23			CCDC178	0.253143	0.0558682	-2.17985	3.42e-16	2.29e-15
SYNDIG1	0.433018	1.23641	1.51366	2.78e-07	7.67e-07			AC055872.1	0.00751863	0.00150099	-2.32456	8.69e-07	2.28e-06
SYNGR4	0.0257822	0.451356	4.12982	5.09e-22	6.2e-21			ABCA3	152.918	34.9428	-2.12969	2.55e-29	9.44e-28
EN2	0.0218919	0.262758	3.58527	3.86e-07	1.05e-06			SEC14L4	5.24211	1.80086	-1.54147	1.87e-21	2.14e-20
LRRC37A9P	0.00847086	0.0534765	2.65832	5.23e-17	3.79e-16			MAPK6P5	0.0933047	0.0242479	-1.94409	1.4e-18	1.18e-17
XKR9	0.339988	1.41459	2.05682	2.49e-13	1.25e-12			TGFB2	6.4276	3.06296	-1.06935	4.47e-17	3.27e-16
AC112484.3	0.240235	0.499811	1.05693	0.000779401	0.0012789			LINC00908	0.717614	0.245859	-1.54537	6.11e-22	7.37e-21
RPL23AP95	0.100802	0.214694	1.09076	0.000516187	0.000870061			CCDC33	1.03711	0.348511	-1.5733	7.18e-10	2.57e-09
WDR88	0.264549	0.636098	1.26572	8.64e-22	1.02e-20			RN7SKP212	0.00154823	0.000415624	-1.89727	9.25e-06	2.11e-05
AL161804.1	0.028412	0.0655151	1.20533	0.000269065	0.000473452			AC125807.2	3.21272	0.778629	-2.04479	5.8e-32	4.62e-30
AL662890.1	0.0455254	0.268113	2.5581	1.74e-09	6.03e-09			CXCR1	2.8354	0.422907	-2.74514	1.37e-24	2.29e-23
LINC00665	0.751621	3.39131	2.17376	1.29e-12	6.08e-12			OR2L5	0.00158833	0.000786998	-1.01308	2.75e-05	5.73e-05
NMNAT2	0.525488	3.01163	2.51882	0.000255621	0.000451616			LINC01765	3.54284	0.650337	-2.44565	2.45e-18	2.02e-17
AC245100.4	0.393395	0.817697	1.05559	4.14e-05	8.36e-05			OR4K5	0.00112061	0.000377754	-1.56877	2.84e-05	5.9e-05
GAPDHP73	0.0212048	0.0663859	1.64649	2.45e-07	6.8e-07			AL161646.2	0.00381368	0.00127788	-1.57743	5.47e-05	0.000107978
STIL	0.372997	1.97523	2.40478	2.37e-33	3.52e-31			MGAT4D	0.0218167	0.00616244	-1.82386	1.1e-11	4.7e-11
AC090505.1	0.00555828	0.115733	4.38002	5.85e-15	3.45e-14			AC005358.2	0.0531393	0.0180198	-1.5602	4.65e-19	4.13e-18
AC009148.1	0.0469709	0.151381	1.68834	5.26e-19	4.65e-18			AL512634.1	0.000720156	0.000316047	-1.18817	0.000111497	0.000208436
AC093484.4	0.583164	1.29484	1.1508	2.7e-09	9.15e-09			AC004080.5	0.019278	0.00573757	-1.74845	3.86e-07	1.05e-06
CDKN3	0.802373	5.26004	2.71273	3.69e-26	7.64e-25			AC021546.1	0.0760967	0.0294141	-1.37132	4.11e-10	1.51e-09
AC138409.1	0.0389722	0.23911	2.61715	0.000779401	0.0012789			AL353616.2	0.0534163	0.0136714	-1.96612	1.94e-12	8.97e-12
AC093151.3	0.0132792	0.0456664	1.78196	1.74e-06	4.39e-06			FAM162B	10.8621	2.30178	-2.23848	2.92e-31	1.85e-29
CYP2D8P	0.122797	0.285323	1.21632	9.45e-10	3.35e-09			AC145285.7	0.0037271	0.000217059	-4.10189	1.54e-05	3.38e-05
LINC00698	0.00303296	0.0141516	2.22217	0.00100868	0.00163182			RPGR	2.93603	1.46635	-1.00164	1.4e-23	2.06e-22
IGLV4-3	0.623319	2.1315	1.77383	4.88e-05	9.72e-05			AL590808.1	0.00462329	0.00153123	-1.59423	2.48e-05	5.21e-05
LY6D	0.150425	6.80113	5.49866	6.25e-15	3.68e-14			AL158847.1	0.265704	0.0508599	-2.38522	2.85e-26	6e-25
IGKV1D-12	0.606891	3.62128	2.57699	8.06e-09	2.61e-08			RSPO4	4.361	0.90771	-2.26436	4.92e-28	1.37e-26
CNFN	0.755963	4.452	2.55806	2.22e-21	2.52e-20			BIN2P2	0.00649121	0.00232125	-1.48359	2.96e-06	7.26e-06
AC136475.10	0.756167	1.78436	1.23863	1.24e-10	4.78e-10			NOX3	0.00580575	0.00240671	-1.27042	8.83e-07	2.31e-06
AC025434.1	0.00851124	0.0803015	3.23799	1.04e-05	2.35e-05			AC092111.2	0.0841272	0.0412207	-1.0292	1.49e-11	6.3e-11
RUNX2	0.884209	2.57541	1.54234	3.6e-24	5.7e-23			SEMA3G	16.9231	1.80565	-3.2284	5.1e-33	6.16e-31
KIF12	1.43987	4.79329	1.73508	0.000508361	0.000857752			CCDC85A	2.20498	0.340356	-2.69565	3.49e-34	8.84e-32
AC025265.1	0.118246	0.363846	1.62154	1.5e-14	8.49e-14			RASSF8	8.63459	3.5663	-1.2757	1.74e-26	3.77e-25
CASP1P2	0.0568385	0.213562	1.90971	8.13e-14	4.3e-13			B3GALNT1	9.06829	3.70522	-1.29127	5.17e-24	8.06e-23
AC103591.3	0.392108	1.13953	1.53912	9.14e-05	0.000173343			KRT1	0.575889	0.168134	-1.77618	2.15e-11	8.91e-11
AC083798.1	0.155098	0.598012	1.947	0.000204388	0.000366224			TRIM58	0.853591	0.198443	-2.10482	9.98e-31	5.4e-29
CHEK2	1.4147	3.7593	1.40997	6.97e-25	1.2e-23			AC243772.3	0.140367	0.0420135	-1.74028	1.53e-15	9.57e-15
KRT6B	0.164036	2.40274	3.8726	0.000642447	0.00106748			NCKAP5	7.25237	0.636149	-3.51102	5.19e-35	2.52e-32
PDCL3P4	1.55461	3.14495	1.01649	0.000292571	0.000511939			CLEC4M	0.668313	0.0345454	-4.27396	2.34e-25	4.3e-24
AC245100.1	0.0304034	0.0628654	1.04803	0.000266372	0.000468929			AC003984.1	0.00476423	0.00123429	-1.94857	2.05e-05	4.38e-05
AC092171.4	0.195452	0.709172	1.85932	4.9e-19	4.34e-18			ZC3H12B	0.507289	0.222283	-1.19041	3.61e-25	6.48e-24
AC104561.1	0.0639911	0.153774	1.26487	1.23e-07	3.54e-07			CHRNA4	0.040851	0.0118389	-1.78683	2.96e-22	3.71e-21
INHA	0.11121	6.7094	5.91482	2.83e-13	1.42e-12			DAO	0.101567	0.0198864	-2.35257	2.93e-22	3.68e-21
B4GALNT1	0.17148	0.826909	2.26968	5.55e-08	1.65e-07			SEPT10P1	0.363695	0.135776	-1.4215	1.52e-22	1.97e-21
LINC00858	0.0220139	0.483861	4.45811	6.68e-07	1.77e-06			ST6GALNAC3	1.64504	0.444784	-1.88695	2.3e-30	1.11e-28
GOLGA7B	0.731725	4.44801	2.60378	6.65e-20	6.45e-19			ABCA9	1.29272	0.393138	-1.7173	1.02e-26	2.29e-25
FKBP11	3.18976	10.9316	1.77699	3.21e-28	9.21e-27			CD302	10.6956	4.25609	-1.32941	7.78e-28	2.08e-26
MIS18A	3.32072	7.85621	1.24234	8.96e-28	2.36e-26			STOM	215.158	90.6971	-1.24626	2.38e-30	1.14e-28
LMLN-AS1	0.0133127	0.0362542	1.44534	0.00672979	0.00973402			KHDRBS2-OT	0.68188	0.221069	-1.62502	3.29e-22	4.09e-21
PAEP	0.337643	60.3832	7.48251	5.43e-13	2.65e-12			AC021016.2	2.88752	0.995545	-1.53627	9.48e-33	1.02e-30
FRMD5	0.133201	1.33836	3.32879	1.95e-29	7.39e-28			OR7E11P	0.197328	0.0458434	-2.10581	8.66e-22	1.03e-20
AF127936.2	0.0267438	0.160215	2.58273	2e-16	1.37e-15			AC131649.1	0.0105474	0.00371167	-1.50674	0.000191533	0.000344648
TNFSF11	0.0776293	1.05825	3.76894	9.63e-22	1.14e-20			AC006015.1	0.0014002	0.00068961	-1.02178	6.57e-05	0.000128004
PC	2.17741	6.99468	1.68365	1.4e-24	2.34e-23			KRTAP27-1	0.000906608	0.000221304	-2.03445	3.77e-06	9.09e-06
MIS18A-AS1	0.142865	0.304941	1.09388	1.28e-10	4.94e-10			LINC01753	0.00436456	0.00106391	-2.03645	1.06e-06	2.75e-06
SNORA71A	0.490116	13.8603	4.82169	1.17e-12	5.52e-12			CCM2L	6.41886	1.16322	-2.4642	1.62e-34	5.07e-32
TBL1XR1-AS1	0.0215409	0.297957	3.78995	3.12e-06	7.63e-06			AC064805.1	0.146311	0.0412689	-1.82591	4.29e-22	5.26e-21
LINC00184	0.0378909	0.132437	1.80538	1.02e-05	2.3e-05			OR5P2	0.0472516	0.00894296	-2.40154	2.06e-16	1.41e-15
AC023090.1	0.0819172	0.461276	2.49339	3.7e-06	8.95e-06			ABI3BP	15.6686	2.80531	-2.48164	5.26e-34	1.2e-31
FRGCA	0.0768191	0.882642	3.52229	2.84e-15	1.72e-14			IL6	30.2049	4.2104	-2.84276	4.41e-15	2.63e-14
BBOX1-AS1	0.0434422	1.57874	5.18353	5.94e-21	6.45e-20			ATP13A4-AS1	2.05664	0.997815	-1.04345	1.32e-14	7.52e-14
AC072062.1	0.0106608	0.0299716	1.49128	2.54e-06	6.27e-06			RN7SL209P	0.0730841	0.0337213	-1.1159	1.14e-06	2.95e-06
PTGFRN	7.03159	15.711	1.15986	1.17e-20	1.23e-19			AC136777.2	0.0704089	0.0321415	-1.13132	1.59e-07	4.49e-07
RN7SL263P	0.212062	0.492869	1.21672	1.46e-05	3.23e-05			AC023511.2	0.0269225	0.00543097	-2.30953	2.01e-06	5.05e-06
AC142381.1	0.563221	2.76944	2.29782	7.04e-10	2.52e-09			RNU7-182P	0.00484949	4.97e-05	-6.60786	3.07e-06	7.52e-06
AC124319.1	0.46348	1.74844	1.91548	2.1e-09	7.2e-09			AL445489.1	0.264463	0.0875955	-1.59414	6.83e-11	2.7e-10
AC116345.1	0.0127313	0.352253	4.79016	0.00061312	0.00102161			AC007608.1	0.178516	0.0556024	-1.68284	7.87e-23	1.06e-21
AL162595.1	0.245044	1.10647	2.17485	8.45e-30	3.53e-28			TTLL10-AS1	0.218611	0.100602	-1.11971	6.06e-12	2.66e-11
NANOGNBP3	0.0493525	0.161494	1.71029	2.6e-11	1.07e-10			AL135934.1	0.00317054	0.000972305	-1.70525	0.000120529	0.000223937
TTLL8	0.00264389	0.0224769	3.08771	0.00160763	0.00252668			MED28P8	0.203443	0.0151189	-3.75019	1.35e-18	1.14e-17
C12orf80	0.026616	0.0935752	1.81383	5.24e-05	0.000103879			AC233701.1	0.0024336	0.000971768	-1.32441	0.00037376	0.000643263
LINC00337	0.0774354	0.465158	2.58666	7.98e-15	4.63e-14			SLC15A3	20.8891	8.11503	-1.36408	6.64e-28	1.8e-26
FAM225B	0.0473721	0.0973938	1.03979	3.69e-05	7.53e-05			AL589765.7	0.377192	0.162061	-1.21876	1.03e-07	2.98e-07
AC245060.2	0.269571	0.566471	1.07134	4.35e-09	1.45e-08			SPRYD7	10.8471	4.37967	-1.30841	6.18e-33	7.15e-31
LRRIQ4	0.109204	0.392617	1.84609	4.34e-06	1.04e-05			SLC5A7	0.278595	0.101652	-1.45453	4.23e-23	5.86e-22
SLCO1B1	0.00229329	0.249897	6.76777	0.000504751	0.000852118			ARHGAP30	18.7185	8.39973	-1.15605	5.97e-24	9.21e-23
TNC	12.7665	39.5086	1.6298	9.93e-05	0.000187256			AP000662.1	0.254157	0.115277	-1.14062	3.33e-23	4.69e-22
LINC02585	0.440379	1.01045	1.19818	9.72e-14	5.1e-13			CAMK2A	0.351097	0.117888	-1.57445	2.61e-27	6.38e-26
UNC93A	0.00389012	0.175958	5.49927	4.48e-08	1.34e-07			DUOX1	31.4601	5.26355	-2.57941	1.29e-32	1.31e-30
LINC01705	0.0501922	0.672792	3.74463	2.92e-20	2.95e-19			AC011477.7	0.116378	0.0519874	-1.16258	1.69e-10	6.44e-10
GUCA1A	0.0101972	0.160331	3.97481	3.16e-17	2.34e-16			ANKRD33B	1.60403	0.508278	-1.65801	1.13e-28	3.55e-27
FCRL5	0.247497	1.32908	2.42495	4.77e-18	3.83e-17			AC098850.2	0.00208052	0.000458642	-2.1815	0.000100731	0.000189854
AC093904.4	0.034536	0.364592	3.40011	2.6e-15	1.59e-14			AC113192.4	0.00613325	0.000409577	-3.90445	2.75e-06	6.78e-06
MAD2L1	0.697594	3.66438	2.39311	1.81e-26	3.9e-25			AL591686.1	0.472073	0.049466	-3.2545	3.5e-24	5.56e-23
AC067863.1	0.00182075	0.0126225	2.79339	0.00614449	0.00893315			RNU5A-2P	0.0253943	0.00672097	-1.91776	1.02e-05	2.32e-05
SLC50A1	14.8553	48.2346	1.69909	2.66e-30	1.25e-28			AC087699.1	0.00454806	0.00203335	-1.16139	5.02e-05	9.99e-05
AL353807.3	0.180432	0.507789	1.49278	7.63e-22	9.12e-21			AC022447.1	0.00494607	0.00133359	-1.89097	4.13e-05	8.34e-05
GGNBP1	0.0337944	0.0719745	1.0907	7.49e-07	1.98e-06			LTC4S	0.120445	0.0348916	-1.78742	4.53e-19	4.03e-18
HOXC9	0.134182	1.08989	3.02192	3.48e-09	1.17e-08			MTCYBP20	0.00250045	0.000773143	-1.69338	1.54e-05	3.37e-05
PRR20G	0.117479	0.739313	2.65379	0.00388451	0.00579961			LCN10	0.0975509	0.0426913	-1.19221	2.57e-10	9.63e-10
AC087289.5	0.1733	0.366647	1.08112	1.17e-12	5.52e-12			AC108134.3	2.27087	0.876105	-1.37407	5.67e-26	1.14e-24
SHCBP1	0.615372	2.71391	2.14084	6.87e-26	1.37e-24			RPS3AP34	0.55035	0.241096	-1.19074	7.67e-17	5.48e-16
RN7SL239P	0.0455872	0.224857	2.30231	2.15e-08	6.65e-08			STARD13	6.90697	1.74697	-1.98319	4.32e-35	2.38e-32
XYLB	0.451655	1.22236	1.43638	2.54e-25	4.65e-24			AC025271.1	0.0690742	0.0261798	-1.39969	9.52e-09	3.06e-08
RNF222	0.017964	0.0772725	2.10484	1.18e-05	2.63e-05			AC105393.1	0.00229584	0.000908501	-1.33746	4.46e-05	8.96e-05
PLPP5	6.65798	14.5335	1.12622	3.5e-22	4.34e-21			EMP1	63.8583	18.8076	-1.76356	1.34e-21	1.56e-20
IGLV2-28	0.441664	2.22934	2.33559	4.14e-10	1.52e-09			HRCT1	5.66242	1.71643	-1.72201	9.47e-21	1e-19
AL136115.2	0.186723	0.685484	1.87623	7.6e-05	0.000146447			AC087683.1	0.148521	0.054214	-1.45393	2.8e-11	1.15e-10
AC010149.1	0.125764	0.307368	1.28925	2.79e-09	9.44e-09			AL162574.1	0.0544157	0.0155502	-1.80709	1.74e-10	6.63e-10
DISP3	0.0465068	0.167768	1.85095	0.00146788	0.00232016			AC109495.1	0.00136891	0.000285387	-2.26203	4.92e-05	9.8e-05
C6orf99	0.570265	1.18418	1.05418	1.69e-08	5.29e-08			PLA2G3	2.22709	0.897459	-1.31124	3.07e-24	4.89e-23
ATAD2	2.07795	7.4172	1.83571	7.4e-27	1.7e-25			CLEC14A	55.184	11.0375	-2.32183	7.33e-34	1.51e-31
AC007881.3	0.095839	0.209699	1.12963	7.1e-07	1.88e-06			FRMD6-AS2	0.0345309	0.00831901	-2.0534	3.56e-06	8.63e-06
RPL22L1	5.90758	12.9614	1.13358	5.76e-14	3.08e-13			C18orf12	0.004722	0.00181674	-1.37805	3.95e-05	8e-05
PAICS	5.04334	18.1934	1.85096	3.24e-34	8.44e-32			AC124017.1	0.0163383	0.00543147	-1.58885	5.09e-10	1.85e-09
IGKV2OR22-3	0.235883	1.2572	2.41407	4.7e-07	1.27e-06			ARHGAP44	8.17591	2.63544	-1.63333	1.84e-32	1.76e-30
UBE2R2-AS1	0.101483	0.231435	1.18938	0.000128342	0.000237404			CETP	2.08382	0.88572	-1.23431	3.71e-19	3.33e-18
B3GNT4	0.15633	0.614369	1.97451	1.23e-14	7.02e-14			FAM138C	0.00455531	0.00105411	-2.11153	6.04e-06	1.42e-05
IGKV1OR2-118	0.0686378	0.333245	2.27951	4.12e-07	1.12e-06			LINC02147	0.163959	0.0423474	-1.95299	1.91e-19	1.77e-18
RNU6-930P	0.179489	0.562424	1.64776	3.62e-08	1.1e-07			NCOA4P2	0.0262615	0.00836384	-1.65071	9.09e-10	3.23e-09
TFPI2	5.26281	91.7328	4.12353	3.25e-05	6.69e-05			RNU1-105P	0.00688331	0.0019392	-1.82764	2.16e-05	4.59e-05
DLEU7-AS1	0.0637296	0.210936	1.72677	3.71e-17	2.73e-16			KRTAP10-9	0.00119647	0.00052954	-1.17597	1.9e-05	4.08e-05
ISL2	0.0768349	0.222405	1.53336	0.00152142	0.0023994			HELT	0.417429	0.0431346	-3.27461	6.47e-25	1.12e-23
MAFA-AS1	0.045613	0.847654	4.21596	2.2e-10	8.26e-10			LINC01737	0.00476784	0.000550811	-3.11371	7.89e-06	1.82e-05
BNIP3P10	0.0431122	0.25351	2.55587	1.15e-16	8.1e-16			SFTA1P	93.9788	25.2108	-1.89829	6.09e-27	1.41e-25
AC012354.2	0.0396723	0.103731	1.38665	2.86e-05	5.95e-05			RPS29P2	0.00681169	0.00286624	-1.24885	1.44e-05	3.17e-05
DNAJC12	0.721953	12.9689	4.167	1.18e-21	1.38e-20			AL096711.1	0.0386729	0.0151647	-1.35061	0.000876039	0.00142748
AP001469.3	0.40529	0.939072	1.21228	2e-16	1.37e-15			AC004921.1	1.70381	0.607509	-1.48779	9.32e-23	1.24e-21
AL356417.2	0.0942879	0.40184	2.09148	1.03e-11	4.41e-11			LRP2BP	2.20248	0.746347	-1.56121	4.29e-29	1.48e-27
KRT89P	0.0469118	0.126983	1.43661	0.0001458	0.000267217			AC009093.2	0.377055	0.179944	-1.06723	4.06e-19	3.63e-18
AC083880.1	0.282326	0.748219	1.4061	2.66e-12	1.21e-11			PRICKLE2-AS1	0.032018	0.0137107	-1.22358	5.31e-16	3.49e-15
AC087499.2	0.0112856	0.0342944	1.60349	0.00358941	0.00538443			CAB39L	6.7582	2.61834	-1.36798	5.11e-29	1.73e-27
PAICSP4	0.0384911	0.121582	1.65933	7.17e-08	2.1e-07			KYNUP3	0.00275524	0.000385728	-2.83652	2.98e-05	6.18e-05
AC126323.3	0.0163385	0.154669	3.24283	0.00392296	0.00585447			BTG2	151.275	59.5149	-1.34585	8.61e-20	8.26e-19
HSH2D	2.58406	7.03671	1.44526	1.91e-25	3.56e-24			OR10D5P	0.00160654	0.000325647	-2.30257	1.02e-05	2.32e-05
LINC01311	0.182903	0.467998	1.35543	5.02e-17	3.65e-16			AL035467.1	0.0157011	0.00453611	-1.79134	0.000445339	0.000757867
DIRAS1	0.373028	2.0114	2.43084	1.49e-10	5.7e-10			AC245187.1	0.0385763	0.00525631	-2.87559	6.06e-11	2.41e-10
SYPL1P2	0.157412	0.581279	1.88469	4.86e-21	5.33e-20			CAMP	4.61355	0.782834	-2.5591	6.54e-30	2.82e-28
AC093582.1	0.160321	0.535743	1.74058	1.68e-12	7.8e-12			AL583785.1	0.36042	0.172818	-1.06043	3.74e-08	1.13e-07
MAGEA10-MAGEA5	0.00527123	0.0710539	3.7527	6.31e-05	0.000123241			SPATA4	0.697199	0.179409	-1.95832	5.99e-14	3.2e-13
LINC01305	0.00166971	0.0707181	5.40441	2.72e-06	6.7e-06			AC005180.1	0.495108	0.146779	-1.7541	4.02e-20	4e-19
AKR7L	0.0896254	0.620651	2.7918	3.06e-16	2.06e-15			JDP2	13.4053	4.83717	-1.47057	4.49e-29	1.54e-27
TPI1P3	0.0189649	0.0890728	2.23165	2.59e-07	7.17e-07			AC244502.2	0.00165954	0.000818259	-1.02015	7.98e-05	0.000153103
PDCD2L	2.32005	6.29322	1.43964	8.35e-27	1.9e-25			AGPAT4-IT1	0.543321	0.193749	-1.48762	8.51e-25	1.45e-23
TRIM45	0.654416	1.5505	1.24445	2.53e-20	2.57e-19			ADGRF5	85.9207	41.6159	-1.04587	2.35e-19	2.15e-18
C9orf84	0.0936713	0.73548	2.97301	1.32e-10	5.08e-10			AFAP1L1	9.27571	2.83405	-1.71059	2e-30	9.85e-29
TMEM92-AS1	0.547484	1.4844	1.43899	6.48e-12	2.84e-11			AC010624.3	0.379517	0.155861	-1.2839	4.08e-10	1.5e-09
MIR3142HG	0.384219	0.877868	1.19208	1.32e-05	2.92e-05			KANK3	9.59329	1.37901	-2.7984	4.21e-35	2.38e-32
MCM4	3.0393	13.9955	2.20315	2.19e-32	2.05e-30			ZNF536	0.0839831	0.0313176	-1.42312	5.18e-27	1.22e-25
PKP2	1.17194	3.02807	1.3695	0.000674906	0.00111791			MIR1302-5	0.0622564	0.0124425	-2.32295	1.46e-05	3.22e-05
NPIPB15	0.815432	1.95197	1.25929	0.00145981	0.00230876			AC009237.17	0.00116449	0.000245286	-2.24716	2.75e-05	5.73e-05
REG4	0.0204112	19.9638	9.93381	0.00368392	0.00551876			TRBV26OR9-2	0.134617	0.0457059	-1.55841	1.82e-10	6.91e-10
C7orf61	0.192605	0.402219	1.06233	7.64e-07	2.01e-06			DNM1P41	0.00685117	0.00296585	-1.2079	0.00587316	0.00856614
RHCG	0.128727	1.20018	3.22087	0.00357294	0.00536112			EGFL7	39.9254	19.236	-1.0535	7.13e-18	5.64e-17
NIPAL4	0.161504	0.330748	1.03416	0.000308801	0.000538754			LDHBP3	0.00328422	0.00159218	-1.04454	0.000201424	0.000361307
IBSP	0.303079	1.58552	2.38719	8.55e-16	5.49e-15			MTCO2P20	0.0398807	0.0131366	-1.60209	6.01e-06	1.41e-05
AL591846.2	0.194819	0.393935	1.01583	9.13e-06	2.08e-05			AL109913.1	0.00237639	0.000926601	-1.35875	2.42e-05	5.1e-05
DIO2	0.438086	2.09307	2.25633	6.6e-16	4.29e-15			AC128709.2	0.475381	0.0858888	-2.46854	4.6e-29	1.58e-27
GINS2	0.609365	3.94726	2.69547	2.99e-28	8.65e-27			DOK2	28.6446	7.87883	-1.86221	3.47e-32	3.02e-30
BARX1-DT	0.00256774	0.399762	7.2825	8.88e-09	2.86e-08			UPK3B	73.3118	4.40185	-4.05787	4.56e-35	2.38e-32
COL24A1	0.135902	0.451443	1.73198	5.85e-24	9.04e-23			ARHGAP23	11.3903	5.23442	-1.12171	1.45e-22	1.88e-21
STEAP2	1.62718	5.31931	1.70887	3.97e-12	1.78e-11			MIR4327	0.0073385	4.97e-05	-7.20551	1.02e-05	2.3e-05
LDHAP7	0.772559	1.87873	1.28204	4.24e-05	8.55e-05			AC010624.1	0.469869	0.134958	-1.79975	2.5e-15	1.53e-14
AL136298.1	0.00807039	0.0818619	3.34248	0.00173368	0.00271378			MAP3K19	1.13201	0.370896	-1.6098	4.5e-10	1.64e-09
MARCKSL1P1	0.146569	0.311146	1.08601	5.68e-05	0.000111805			MTND5P12	0.0745568	0.0318429	-1.22737	5e-09	1.66e-08
FADS6	0.0180767	0.450264	4.63857	8.01e-06	1.84e-05			HTR3C	1.90736	0.0824582	-4.53177	5.41e-33	6.39e-31
AC027612.1	0.00807067	0.0288558	1.8381	0.00238009	0.00365526			MIR124-3	0.00889917	0.00112614	-2.98229	1.5e-05	3.31e-05
VSX1	0.0147337	0.130649	3.14851	1.17e-12	5.5e-12			NDNF	76.5372	22.0637	-1.79449	1.22e-28	3.83e-27
AC021087.3	0.0188022	0.1849	3.29777	1.26e-09	4.4e-09			SBSPON	4.77271	1.02507	-2.21909	3.49e-32	3.02e-30
AL031123.2	0.203565	0.471022	1.21031	3.76e-11	1.52e-10			AC092570.2	0.00139965	0.000674941	-1.05223	5.17e-05	0.000102564
HEPHL1	0.0525711	0.336428	2.67796	9.02e-06	2.06e-05			GGTLC1	31.2932	13.9706	-1.16345	8.93e-20	8.55e-19
AURKAP1	0.0375642	0.0814364	1.11632	3.03e-07	8.33e-07			PCYT1B	0.828209	0.216287	-1.93705	5.54e-25	9.7e-24
RPS3AP53	0.0149549	0.0601956	2.00904	1.96e-07	5.49e-07			HYAL2	39.8559	15.802	-1.33468	4.51e-29	1.55e-27
IGHA1	824.868	3428.92	2.05552	8.03e-10	2.86e-09			AL050402.1	0.00496095	0.00211334	-1.23109	2.24e-05	4.75e-05
NUP62CL	0.755688	2.00497	1.40772	2.2e-16	1.51e-15			OR5P4P	0.00897576	0.00400472	-1.16433	4.14e-07	1.12e-06
HIST2H2BC	0.825219	3.08584	1.90281	2.06e-28	6.16e-27			OR7E163P	0.00168292	0.000593115	-1.50458	8.11e-05	0.000155452
AC016590.2	0.248151	0.614919	1.30918	0.00327412	0.00493897			AL590302.1	0.0377565	0.00947473	-1.99457	3.94e-07	1.07e-06
GPI	20.2792	42.3001	1.06066	1.02e-24	1.73e-23			KATNBL1P4	0.00152996	0.000183378	-3.0606	0.000107751	0.000201839
AC099342.1	0.00331679	0.0242256	2.86867	0.00403964	0.00602			HNRNPA1P33	0.481825	0.10966	-2.13547	2.22e-23	3.22e-22
CHPF	21.4742	48.6562	1.18002	7.51e-20	7.26e-19			STAB2	0.414147	0.178693	-1.21266	1.45e-12	6.78e-12
GCAT	3.46207	7.38365	1.0927	5.45e-13	2.65e-12			FAR2	4.01427	1.75777	-1.19139	6.52e-23	8.84e-22
AC048383.1	0.0158269	0.104082	2.71727	0.00182579	0.00284789			FOXF2	8.38541	3.56224	-1.2351	1.64e-22	2.12e-21
AL589743.4	0.0161528	0.113709	2.81549	0.000803839	0.00131687			BX510359.8	0.00270116	4.97e-05	-5.7636	1.03e-05	2.33e-05
IGKV1D-27	0.903466	3.43317	1.926	4.07e-07	1.1e-06			AC069439.2	0.0351113	0.0121655	-1.52914	3.08e-06	7.53e-06
IGHV3-48	6.96028	34.8342	2.32329	1.28e-10	4.95e-10			CTIF	8.54171	3.66123	-1.2222	1.89e-29	7.19e-28
AL139246.1	0.0476226	0.12982	1.4468	0.00493561	0.00727161			AC024267.1	0.00929836	0.00215678	-2.1081	8.97e-07	2.35e-06
AL512413.1	0.233332	0.926137	1.98884	8.96e-14	4.72e-13			AC122719.1	0.0535997	0.0255223	-1.07047	3.83e-05	7.77e-05
AC010275.1	0.0101851	0.352377	5.11258	1.02e-06	2.65e-06			AC008125.1	0.00900438	0.00153931	-2.54834	1.29e-07	3.69e-07
AL049555.1	0.171628	1.46001	3.08863	8.37e-05	0.000159943			RNU6ATAC12P	0.245507	0.0536951	-2.1929	3.68e-13	1.82e-12
LINC01524	0.00302405	0.0213538	2.81994	0.00532059	0.00780776			RNA5SP430	0.00630202	0.00112854	-2.48135	1.87e-05	4.03e-05
TFAP2A	0.179234	2.15284	3.58633	8.88e-28	2.34e-26			AC079760.2	0.414701	0.165102	-1.32872	2.58e-21	2.9e-20
AC233280.1	0.0267042	0.114856	2.10469	3.06e-16	2.06e-15			AC018755.4	3.92993	1.27769	-1.62097	6.63e-25	1.14e-23
AC097641.2	0.32525	0.704878	1.11582	1.41e-13	7.29e-13			IFNWP2	0.0875439	0.0310216	-1.49673	2.97e-13	1.49e-12
AC004967.1	3.72177	8.04772	1.11259	4.35e-19	3.88e-18			AP001363.1	0.621154	0.284162	-1.12824	9.13e-14	4.81e-13
LBX2	0.185506	0.703603	1.92329	1.29e-26	2.84e-25			RFPL4AL1	0.0104839	0.00370495	-1.50065	3.35e-05	6.88e-05
LINC01711	0.0291691	0.371922	3.67249	4.63e-23	6.38e-22			BTNL8	0.614144	0.223439	-1.45869	1.55e-26	3.4e-25
KREMEN2	0.0981949	0.646981	2.72	4.44e-20	4.39e-19			AC091588.3	0.810114	0.208344	-1.95916	5.87e-26	1.18e-24
E2F2	0.315159	1.43723	2.18914	5.94e-26	1.2e-24			CRIM1	33.0933	13.0136	-1.34652	1.49e-28	4.58e-27
FAM72A	0.155088	0.35234	1.18388	9.07e-09	2.92e-08			CD300LG	4.52317	0.158316	-4.83645	1.62e-34	5.07e-32
BICDL2	3.28528	6.71041	1.03038	3.95e-09	1.32e-08			MME	11.7509	2.00509	-2.55104	8.49e-33	9.38e-31
OR13K1P	0.0042769	0.0644206	3.91288	1.07e-06	2.77e-06			RASIP1	13.3301	2.68912	-2.30948	4.5e-34	1.1e-31
IGHV3-62	0.296214	1.4208	2.26199	3.06e-11	1.25e-10			PTRH1	0.219358	0.106412	-1.04363	1.97e-17	1.5e-16
AC024560.1	0.0308078	0.157167	2.35093	1.71e-08	5.35e-08			ARHGAP6	2.89678	0.589487	-2.29692	8.86e-35	3.36e-32
EDN2	1.26252	4.555	1.85114	1.63e-07	4.61e-07			AL353152.1	0.543849	0.109578	-2.31125	2.6e-27	6.36e-26
UHRF1	0.364408	3.26989	3.16562	9.26e-32	6.82e-30			FOXF1	16.8085	2.48948	-2.75527	5.34e-34	1.2e-31
LINC01926	0.0134538	0.178496	3.7298	3.88e-13	1.91e-12			CADM1	26.3715	10.0279	-1.39497	1.01e-26	2.28e-25
KCNMB2-AS1	0.0366943	1.34656	5.19758	1.65e-13	8.48e-13			RN7SKP247	0.00307238	0.0011224	-1.45277	7.31e-05	0.000141302
C2CD4D	0.237584	1.24222	2.38641	2.49e-25	4.56e-24			MIR8088	0.0254072	0.00474328	-2.42128	1.9e-05	4.09e-05
AL049874.2	0.0339388	0.121353	1.8382	0.000195527	0.000351314			AC024597.1	0.0693806	0.0252097	-1.46055	1.28e-07	3.66e-07
AC093249.4	0.167009	0.502885	1.5903	5.87e-17	4.24e-16			AL772337.1	0.508626	0.121674	-2.06358	4.46e-12	1.98e-11
LRRC15	1.09283	5.29407	2.2763	1.46e-10	5.58e-10			THSD1	6.30484	1.36518	-2.20737	8.17e-33	9.15e-31
AC233280.2	0.0937431	0.480936	2.35906	7.12e-17	5.1e-16			RN7SKP252	0.003953	0.00161951	-1.28739	4.59e-05	9.19e-05
AC023825.2	0.0838609	0.203107	1.27617	6.26e-07	1.67e-06			AC084128.1	0.00562789	0.00195733	-1.52371	4.24e-05	8.55e-05
IGHV3-21	32.4754	130.292	2.00433	2.82e-11	1.16e-10			AC100836.1	0.00161353	0.000605258	-1.4146	3.56e-05	7.28e-05
IGHV1-24	11.5457	117.155	3.34299	4.3e-14	2.32e-13			AC026904.2	0.151639	0.0472764	-1.68144	1.62e-14	9.16e-14
POLR2KP1	0.143692	0.431651	1.58689	2.28e-07	6.36e-07			AL355974.3	0.113181	0.0330669	-1.77517	6.91e-09	2.25e-08
RNU1-106P	0.256212	2.27262	3.14895	2.87e-25	5.21e-24			RF01161	0.101561	0.0213508	-2.24998	5.61e-05	0.000110592
TMEM78	0.00383751	0.0158152	2.04307	2.27e-07	6.32e-07			CNKSR2	0.930149	0.249867	-1.8963	3.86e-30	1.74e-28
IER5L	1.83191	6.10795	1.73734	6.46e-19	5.66e-18			LINC00588	0.00766584	0.00353581	-1.1164	8.93e-10	3.17e-09
LINC01106	0.368626	0.809947	1.13567	3.75e-11	1.52e-10			LDLRAD4-AS1	0.165994	0.0633903	-1.3888	4.48e-27	1.06e-25
ZC3HAV1L	1.13671	3.3403	1.55511	3.6e-27	8.65e-26			PKDCC	9.18324	4.03589	-1.18612	1.19e-24	2e-23
RNU6-341P	0.195385	1.48991	2.93083	3e-05	6.22e-05			RNU6-359P	0.00927191	0.00378019	-1.29441	2.55e-05	5.36e-05
HMGA1	25.667	129.572	2.33577	3.13e-29	1.13e-27			RBM17P2	0.00238835	0.000722285	-1.72538	8.68e-06	1.99e-05
ZNF485	0.680646	1.49907	1.13909	4.04e-25	7.19e-24			MGP	174.376	85.8484	-1.02234	8.09e-17	5.77e-16
C15orf48	5.81539	46.4158	2.99667	1.57e-19	1.46e-18			KANK2	37.1213	11.5686	-1.68203	1.88e-33	3.06e-31
AL355076.3	0.0438597	0.178208	2.02259	2.51e-12	1.15e-11			AL096711.2	0.24923	0.0454302	-2.45575	4.63e-33	5.79e-31
AL365181.3	0.235281	4.29099	4.18885	3.87e-16	2.58e-15			PI16	5.92189	0.51886	-3.51264	6.05e-28	1.65e-26
RDH10-AS1	0.14655	0.492314	1.74819	2.21e-05	4.69e-05			AC025946.1	0.0219896	0.00482453	-2.18836	2.04e-07	5.72e-07
PLAU	11.1472	71.1243	2.67366	7.48e-19	6.52e-18			FCAR	0.807851	0.394957	-1.03239	3.16e-08	9.62e-08
AL049836.1	0.227874	0.837414	1.8777	7.86e-10	2.81e-09			FCF1P3	0.0115529	0.00567231	-1.02625	7.15e-05	0.000138414
THBS2	4.85012	37.579	2.95384	5.68e-27	1.33e-25			OR2AJ1	0.00120772	0.000333992	-1.8544	1.67e-06	4.22e-06
MKRN2OS	0.479295	1.28268	1.42017	1.07e-10	4.16e-10			TMCO2	0.190877	0.0263764	-2.85532	4.13e-22	5.09e-21
PHBP13	0.0106906	0.0467927	2.12994	0.000346388	0.000599446			BX005040.1	0.23082	0.0464748	-2.31225	7.77e-15	4.52e-14
SALL1	0.0138273	0.421365	4.92948	1.21e-05	2.7e-05			KIF6	0.446357	0.184465	-1.27485	1.83e-17	1.39e-16
AC027796.1	0.0918301	0.2397	1.38419	7.83e-07	2.06e-06			KCNJ8	14.108	5.96713	-1.24141	7.41e-26	1.46e-24
AC087588.2	0.102105	0.315024	1.62542	7.23e-05	0.00013986			AL035530.1	0.763747	0.290632	-1.3939	1.8e-13	9.18e-13
PGGT1BP2	0.0126332	0.0932664	2.88414	5.56e-06	1.31e-05			JUN	142.287	64.5401	-1.14054	4.23e-16	2.81e-15
AC092436.4	0.070528	0.32734	2.21452	1.22e-05	2.72e-05			LCE2A	0.0302628	0.0141184	-1.09996	1.41e-12	6.59e-12
PPIAP40	0.13065	0.334218	1.35509	7.94e-10	2.83e-09			FLVCR2	8.56103	3.55652	-1.26732	3.27e-27	7.89e-26
HCAR1	0.439415	2.32914	2.40614	2.64e-09	8.96e-09			PKNOX2	2.99977	0.581831	-2.36618	4.81e-33	5.93e-31
PKP3	7.88769	22.7661	1.52921	4.05e-26	8.33e-25			AC113167.1	0.0074609	0.00187834	-1.98989	0.000116384	0.000216804
LINC01607	0.250874	1.24022	2.30556	8.19e-19	7.1e-18			AC007405.3	10.4471	5.20894	-1.00405	4e-19	3.58e-18
C16orf74	0.728191	2.07843	1.51311	0.000813916	0.00133249			C2orf91	0.688311	0.0953047	-2.85244	8.4e-31	4.61e-29
AP001574.1	0.1699	1.12616	2.72866	1.72e-09	5.94e-09			LINC01268	0.727923	0.294016	-1.30789	1.7e-21	1.96e-20
AC131097.2	0.0615623	0.171854	1.48106	4.49e-05	9.01e-05			AC091286.1	0.516866	0.139041	-1.89428	2.25e-23	3.25e-22
CGA	0.0155464	6.23069	8.64667	0.000624967	0.00104019			TNNT3	0.705531	0.309114	-1.19057	2.29e-20	2.33e-19
HTR3A	0.0741386	3.42428	5.52943	1.51e-25	2.85e-24			AC079779.1	0.00213799	0.000750886	-1.50959	4.35e-05	8.74e-05
RNU6-583P	0.0358228	0.270059	2.91432	7.4e-05	0.000142912			MYH10	37.4632	12.9244	-1.53538	4.55e-26	9.27e-25
FOXO6	0.489533	2.19564	2.16516	5.05e-13	2.46e-12			AL353770.2	0.00705377	4.97e-05	-7.14842	6.54e-06	1.53e-05
NPTX2	0.523563	3.00851	2.52261	2.52e-06	6.23e-06			FLJ34503	0.212985	0.0372941	-2.51373	9.2e-26	1.79e-24
SPERT	0.0141048	0.326063	4.53089	2.06e-10	7.76e-10			AL390036.1	1.0259	0.245993	-2.0602	2.58e-24	4.15e-23
PTK6	3.29387	10.643	1.69205	1.67e-14	9.4e-14			AC079465.1	0.039537	0.0131829	-1.58454	5.11e-19	4.52e-18
RN7SL566P	0.263141	0.532668	1.0174	4.7e-05	9.39e-05			LDLR	59.5936	13.6704	-2.1241	1.65e-30	8.36e-29
AC254629.1	0.010738	0.134852	3.65057	1.71e-11	7.18e-11			AL390755.1	0.750016	0.290212	-1.36981	8.68e-11	3.4e-10
AL133373.1	0.0377068	0.381129	3.33738	2.94e-05	6.1e-05			C8orf59P1	0.0257302	0.0102199	-1.33209	1.16e-05	2.59e-05
LINC01719	0.266648	0.683556	1.35813	2.18e-14	1.22e-13			AC006055.1	0.00696043	0.000477904	-3.86438	7.95e-07	2.09e-06
AL358115.1	0.0478948	0.178467	1.89772	4.7e-12	2.09e-11			NLRP9P1	0.0143521	0.00421483	-1.76771	5.78e-07	1.54e-06
BOLL	0.00933948	0.0289439	1.63185	0.000981844	0.00159079			2023-03-02	19.3074	6.8432	-1.49641	2.45e-32	2.26e-30
NSUN5P1	1.18675	3.15253	1.4095	2.3e-17	1.73e-16			ARC	4.6605	0.466926	-3.31922	5.02e-30	2.22e-28
RCOR2	0.331823	2.09777	2.66037	3.86e-17	2.84e-16			AP001094.3	0.272031	0.132857	-1.0339	3.86e-16	2.57e-15
LRRC37A6P	0.11302	0.374624	1.72886	5.05e-13	2.46e-12			GYPB	0.0611132	0.00489693	-3.64153	4.02e-23	5.61e-22
LINC00862	0.038271	0.462648	3.59559	2.22e-22	2.83e-21			RUNDC3B	0.501831	0.234535	-1.0974	0.000202632	0.000363304
BOLA2P3	0.0647978	0.36478	2.49301	1.58e-13	8.14e-13			LINC01877	0.0148778	0.00622014	-1.25814	0.000449531	0.000764736
ARSE	2.74489	10.9317	1.9937	8.56e-06	1.96e-05			OR52E3P	0.000630524	0.000217441	-1.53593	2.45e-05	5.15e-05
MLLT11	1.32043	4.13106	1.64551	1.92e-09	6.61e-09			LINC00407	0.0588032	0.0277611	-1.08283	0.000745412	0.00122686
HNRNPA1P3	0.013773	0.102872	2.90094	0.00590387	0.00860691			PALD1	9.29516	3.8936	-1.25538	2.57e-23	3.68e-22
CLIC6	18.673	43.3978	1.21667	0.0012903	0.00205664			VIT	0.27962	0.0851883	-1.71474	5.58e-19	4.92e-18
HOXC12	0.00262544	0.679999	8.01683	0.00554336	0.00811359			GOLGA8VP	0.179753	0.0866622	-1.05254	1.11e-16	7.84e-16
PAQR4	2.33377	6.39149	1.45349	1.58e-22	2.04e-21			AC105415.1	0.0298493	0.00996541	-1.5827	7.91e-08	2.31e-07
IGHV3-63	0.749276	2.53288	1.75721	6.65e-08	1.96e-07			INSC	0.46361	0.180328	-1.36229	2.05e-23	2.98e-22
POLR3GP1	0.100196	0.422474	2.07604	2.15e-06	5.37e-06			MIR4636	0.0587608	0.0151591	-1.95467	3.43e-06	8.35e-06
AL008718.3	0.118736	0.295533	1.31556	2.99e-06	7.34e-06			AC007562.1	0.00541524	0.00196783	-1.46042	0.00077633	0.0012741
AL024498.1	0.162267	0.382386	1.23666	3.5e-19	3.16e-18			ZDHHC19	0.436789	0.119007	-1.87589	2.87e-24	4.6e-23
AL049874.3	0.00826768	0.104071	3.65395	1.32e-08	4.19e-08			UBTFL3	0.00114088	0.000330817	-1.78604	8.85e-06	2.02e-05
MHENCR	2.57748	5.22394	1.01918	8.99e-09	2.89e-08			NDUFS5P4	0.00334948	0.00126273	-1.40739	0.000160668	0.000292786
AC022075.1	0.315031	0.753444	1.25801	5.04e-06	1.2e-05			MIR22HG	20.9367	6.82467	-1.6172	1.37e-31	9.56e-30
INGX	0.035276	0.0831484	1.237	0.00219153	0.00338317			MCEMP1	85.3132	5.45163	-3.96801	2.02e-34	5.88e-32
KIF23	0.583826	3.12457	2.42005	2.31e-26	4.91e-25			TPPP2	0.0337609	0.0122677	-1.46049	5.71e-14	3.06e-13
RGS17	0.145728	1.69687	3.54152	1.09e-28	3.45e-27			LY6G6F	0.135002	0.00762268	-4.14654	2.37e-23	3.41e-22
PRAMENP	0.0310127	0.173859	2.48699	1.43e-09	4.97e-09			AC105398.1	0.0978771	0.0317544	-1.62401	1.14e-13	5.96e-13
RN7SL477P	0.0725471	0.171492	1.24115	0.00461556	0.00682604			AJ011932.1	0.495175	0.172521	-1.52117	7.08e-20	6.85e-19
GAPDHP61	0.0682069	0.294222	2.10892	3.05e-08	9.29e-08			AL355149.1	0.00427304	0.00161019	-1.40803	5.27e-06	1.25e-05
GINS4	0.308318	1.46451	2.24793	7.5e-27	1.72e-25			RIIAD1	0.804053	0.394034	-1.02897	5.89e-12	2.59e-11
DSN1	4.38404	8.98831	1.03579	4.26e-22	5.23e-21			RN7SL336P	0.618451	0.206453	-1.58285	1.53e-19	1.43e-18
AC026785.3	0.00431739	1.89358	8.77674	4.09e-05	8.25e-05			TMEM132C	0.56071	0.121609	-2.205	4.08e-27	9.7e-26
KISS1R	0.0218643	1.20771	5.78756	3.81e-29	1.34e-27			ITGAL	15.272	6.56712	-1.21755	5.47e-23	7.5e-22
LINC02416	0.053567	0.884514	4.04547	1.79e-27	4.51e-26			AC122136.1	0.0413055	0.0137678	-1.58503	4.22e-09	1.41e-08
PCLAF	0.771619	4.89309	2.66478	1.72e-28	5.22e-27			AC024603.1	0.0269375	0.00907006	-1.57043	2.17e-05	4.62e-05
AC069499.1	0.237286	0.517484	1.12489	1.54e-09	5.37e-09			LINC01169	0.739816	0.1664	-2.15251	1.01e-23	1.52e-22
ATAD3B	1.43455	3.91748	1.44932	8.58e-23	1.15e-21			LINC02570	0.676757	0.0595176	-3.50725	2.42e-30	1.15e-28
HAGHL	0.645294	1.55354	1.26753	1.94e-11	8.08e-11			AL160191.1	0.0746268	0.0176243	-2.08213	2.92e-12	1.32e-11
AC133785.1	0.00442925	0.227182	5.68064	1.08e-22	1.43e-21			GGTLC3	0.354922	0.0698327	-2.34553	7.46e-20	7.21e-19
AL161668.3	0.0739042	0.175243	1.24563	4.24e-12	1.89e-11			ADAM20P2	0.0013046	0.000239896	-2.44312	8.21e-06	1.89e-05
KRT16P3	0.121795	0.359151	1.56013	0.00310379	0.00469683			GPX3	348.314	70.9503	-2.29551	3.67e-33	4.85e-31
AC009237.3	0.613709	1.30825	1.09201	2.45e-07	6.79e-07			AP001646.3	0.152134	0.0523681	-1.53859	3.1e-10	1.15e-09
RN7SL316P	0.0165299	0.0776627	2.23215	0.00588476	0.00858124			ANKUB1	0.415958	0.139749	-1.5736	3.32e-12	1.5e-11
Z73417.1	0.337092	1.97382	2.54977	1.1e-08	3.51e-08			AP000648.2	0.00180122	0.000596065	-1.59543	6.05e-05	0.000118532
AKR1C6P	0.0466605	0.110996	1.25023	0.000945618	0.00153477			LINC01168	0.045716	0.00893909	-2.3545	2.75e-15	1.67e-14
AC015983.1	0.0211622	0.130117	2.62025	8.04e-06	1.85e-05			CDHR3	5.96514	2.13562	-1.4819	6.64e-15	3.89e-14
RPL7AP2	0.0797536	0.214843	1.42966	1.36e-07	3.88e-07			GMFG	42.6622	15.2653	-1.4827	9.36e-31	5.08e-29
AC112719.2	0.0112259	0.0250943	1.16052	0.00550323	0.00805863			AC040977.2	0.00163935	0.000332961	-2.2997	1.81e-06	4.56e-06
AC100821.2	0.0990972	0.270919	1.45095	4.61e-09	1.53e-08			HLF	9.13881	3.5712	-1.3556	4.22e-23	5.86e-22
VSTM2L	10.2353	41.6231	2.02382	6.28e-09	2.06e-08			AC026765.1	0.0111474	0.00267987	-2.05648	4.59e-06	1.1e-05
TEX22	0.0947786	0.22152	1.2248	1.44e-13	7.45e-13			AC073862.5	0.419573	0.168853	-1.31315	1.54e-19	1.44e-18
KIF26B	0.448463	3.59302	3.00213	3.36e-31	2.08e-29			AL590560.2	0.59117	0.171987	-1.78127	7.69e-13	3.7e-12
AL136307.1	0.0744061	0.285926	1.94215	5.24e-06	1.24e-05			UNC45B	0.353842	0.0623059	-2.50566	2.61e-30	1.24e-28
CDHR2	0.0699112	0.980352	3.8097	1.13e-11	4.83e-11			RNA5SP240	0.0163765	0.00719923	-1.18571	0.000209663	0.000375111
PLA2G2F	0.00418003	0.078105	4.22383	6.04e-15	3.56e-14			TNFAIP3	28.0169	13.375	-1.06675	3.97e-10	1.46e-09
NDUFAB1P1	0.0480853	0.137532	1.5161	0.000108848	0.000203794			AL158211.5	0.574188	0.238264	-1.26896	2.95e-25	5.36e-24
PTTG1	2.56908	12.4771	2.27997	2.04e-26	4.37e-25			TSPAN18	12.2134	2.97916	-2.03549	1.55e-31	1.05e-29
AL158835.1	0.0292324	0.0625157	1.09665	1.43e-05	3.16e-05			MS4A2	4.1549	1.15264	-1.84987	1.14e-25	2.18e-24
LYPD8	0.0231057	0.307529	3.7344	1.08e-06	2.81e-06			AC105020.2	0.0618088	0.0275656	-1.16495	3.42e-05	7.01e-05
RASSF6	1.08238	2.62807	1.2798	1.09e-05	2.45e-05			AC114546.2	0.0275761	0.0100978	-1.44938	2.95e-05	6.11e-05
KCNJ10	0.093849	0.354328	1.91667	1.9e-12	8.79e-12			AC112250.2	0.126058	0.0466396	-1.43446	8.28e-12	3.59e-11
HMGB2P1	0.0749787	0.320422	2.09542	1.91e-13	9.75e-13			MGAT3	14.3288	1.71653	-3.06135	1.15e-33	2.09e-31
MYBPH	0.240502	2.7297	3.50462	1.36e-05	3.01e-05			AL034550.2	0.0895187	0.0405463	-1.14262	7.6e-10	2.72e-09
LINC01561	0.0142611	0.107142	2.90936	4.69e-10	1.71e-09			AC211486.2	0.00948134	0.00442133	-1.10061	0.000225951	0.000402144
MUC2	0.0174948	0.357413	4.35259	0.00103749	0.00167473			AC004540.2	2.45908	0.642682	-1.93594	1.53e-28	4.71e-27
IGKV7-3	0.198438	1.05136	2.40549	6.18e-08	1.82e-07			AC006033.2	0.904318	0.352806	-1.35796	1.25e-24	2.09e-23
BAIAP2L1	9.09246	20.5181	1.17415	1.13e-23	1.69e-22			AC016766.1	0.0100656	0.00440107	-1.19351	5.77e-06	1.36e-05
TCEAL3-AS1	0.038973	0.207376	2.4117	0.00507166	0.00745961			SEMA3B	21.4379	7.01766	-1.6111	2.56e-25	4.68e-24
KC877373.1	0.0462503	0.136249	1.55871	0.00623682	0.00905899			LINC01827	0.726256	0.187215	-1.95578	2.47e-19	2.26e-18
MYBPC2	0.195659	0.510451	1.38343	2.02e-07	5.66e-07			AKR1B1P6	0.00970556	0.00359272	-1.43374	1.43e-05	3.16e-05
ANKRD7	0.0636114	0.234227	1.88055	6.66e-07	1.77e-06			AL357093.2	5.32848	1.54833	-1.78301	1.56e-12	7.26e-12
AC007342.9	0.575258	1.37134	1.2533	9.22e-09	2.96e-08			AQP9	13.1594	4.58239	-1.52193	3.71e-21	4.12e-20
PBLD	1.35293	2.77348	1.03561	8.43e-05	0.00016091			IL6RP1	0.00134753	0.000439998	-1.61475	0.000280521	0.000492153
LINC00659	0.0227869	0.293206	3.68564	8.75e-05	0.000166502			RNU6-911P	0.254699	0.111339	-1.19384	7.45e-08	2.18e-07
DTYMK	5.62055	13.2585	1.23813	3.76e-24	5.95e-23			AC092134.2	0.00389507	0.00193647	-1.00822	0.00126385	0.00201699
NT5DC4	0.0391559	0.11347	1.53501	2.51e-06	6.21e-06			RNA5SP154	0.325669	0.105752	-1.62272	1.44e-10	5.52e-10
AC010343.3	0.00876169	0.185201	4.40174	1.48e-06	3.77e-06			RN7SKP190	0.00190819	0.000950855	-1.00491	2.4e-05	5.06e-05
AL121832.1	0.0432296	0.104924	1.27925	0.000244443	0.000432799			HSPE1P1	0.00387073	0.00113705	-1.76731	3.23e-05	6.65e-05
DNA2	0.468614	2.00627	2.09804	5.94e-32	4.71e-30			EFHB	1.55484	0.49677	-1.64612	3.12e-14	1.71e-13
AC079684.1	0.279784	0.778276	1.47597	3.47e-13	1.72e-12			ST8SIA6	3.88972	0.407854	-3.25354	2.57e-33	3.75e-31
SAA2	1.27331	3.66542	1.52539	0.000286748	0.00050221			MIR7156	0.360635	0.11784	-1.61371	2.12e-09	7.25e-09
AC087752.1	0.0313975	0.0745979	1.24848	0.000533936	0.000898098			AC005009.2	0.126877	0.0512692	-1.30727	2.76e-15	1.68e-14
ZNF239	0.885848	2.68006	1.59714	1.16e-25	2.22e-24			AC114689.3	0.0108295	0.0052385	-1.04774	2.52e-05	5.29e-05
IGHJ2P	0.162186	0.769981	2.24717	0.000162812	0.000296364			AL365214.2	0.0869972	0.04126	-1.07623	2.58e-16	1.75e-15
AC024884.2	0.0403283	0.0923123	1.19473	0.000101718	0.000191464			SULT1C4	3.85926	0.811496	-2.24967	1.8e-31	1.2e-29
AC124944.2	0.169479	0.528001	1.63943	5.34e-14	2.86e-13			PPP1R26P2	0.000954984	0.000192805	-2.30833	7.26e-05	0.00014028
TRPM8	0.0209444	1.49531	6.15774	3.41e-22	4.23e-21			FBXO3-DT	0.0167026	0.00584681	-1.51435	7.26e-05	0.000140293
LUCAT1	0.241047	2.12544	3.14038	6.73e-15	3.94e-14			AC132825.2	0.00237879	0.000921554	-1.36809	1.72e-05	3.74e-05
CELF5	0.0374139	0.277284	2.88972	3.63e-11	1.47e-10			AC015726.1	2.68224	1.12822	-1.24938	1.9e-26	4.09e-25
E2F7	0.138384	0.803868	2.53828	2.34e-23	3.37e-22			TYRP1	1.68933	0.786474	-1.10298	2.19e-15	1.35e-14
AP003472.2	0.0146762	0.069278	2.23892	2.02e-06	5.07e-06			AC087385.3	0.0224263	0.00821096	-1.44957	3.52e-06	8.55e-06
COL11A1	0.148581	9.50436	5.99927	3.78e-26	7.83e-25			MIR575	0.0395692	0.00865762	-2.19234	5.16e-06	1.22e-05
XXYLT1-AS1	0.036595	0.118672	1.69726	0.00387589	0.00578748			CCDC54	0.178557	0.0384398	-2.21572	3.48e-28	9.91e-27
IGKV2-28	0.572997	3.62853	2.66279	2.82e-09	9.55e-09			AL121834.1	0.0337093	0.0122257	-1.46323	2.08e-06	5.21e-06
CASK-AS1	0.0529726	0.120705	1.18817	1.08e-07	3.11e-07			AC005692.2	0.00211213	0.000960605	-1.13668	0.000242892	0.000430274
AC009065.5	0.248671	3.36555	3.75853	2.86e-23	4.07e-22			AC138894.2	0.00136573	9.93e-05	-3.78102	6.61e-06	1.54e-05
AL133373.2	0.0336678	0.202285	2.58695	2.64e-10	9.88e-10			FABP5P11	0.118868	0.0482441	-1.30093	4.75e-07	1.28e-06
AC004543.1	0.0492054	0.118973	1.27374	0.000145377	0.000266485			FAM216B	11.263	2.24819	-2.32475	8.14e-16	5.24e-15
HSPD1P11	0.0559909	0.299906	2.42125	0.00394651	0.00588733			SCUBE1	3.91917	0.34743	-3.49575	4.51e-35	2.38e-32
AC104958.2	1.43982	4.09738	1.50882	3.16e-05	6.52e-05			CXCL3	10.7588	3.17981	-1.75851	2.82e-12	1.28e-11
POLG2	1.60126	3.76618	1.2339	4.79e-30	2.13e-28			DPPA3P2	0.550372	0.263875	-1.06055	3.65e-18	2.96e-17
RF00432	0.0407719	0.117419	1.52602	1.06e-09	3.74e-09			LIMS4	0.000625685	0.000206194	-1.60144	1.67e-05	3.64e-05
EYS	0.0714338	0.270075	1.91868	5.76e-09	1.89e-08			AC010205.1	0.164297	0.0431189	-1.92991	1.39e-16	9.69e-16
RLN3	0.0973421	0.508491	2.38509	1.96e-05	4.21e-05			MIR3677	9.45812	1.72953	-2.45118	1.04e-20	1.1e-19
IGLV2-34	0.718784	2.43117	1.75802	2.03e-06	5.08e-06			CCND2-AS1	0.221211	0.0947525	-1.22319	6e-14	3.2e-13
AC008870.4	0.0807403	0.186241	1.20581	6.85e-13	3.31e-12			AL445426.1	0.458098	0.135035	-1.76232	2.01e-20	2.06e-19
SMPX	0.0747833	0.407019	2.44431	4.12e-06	9.9e-06			LINC02158	0.483392	0.183375	-1.3984	3.76e-27	9.01e-26
AL356274.2	0.00278167	0.0788329	4.82477	1.7e-07	4.81e-07			AQP10	0.24949	0.0518783	-2.26578	2.79e-26	5.87e-25
GTF3C2-AS1	0.071766	0.146186	1.02643	1.79e-15	1.11e-14			LINC01624	0.157467	0.0323153	-2.28476	3.32e-31	2.07e-29
VMP1	17.6013	50.2864	1.51449	4.17e-24	6.56e-23			AC016968.1	0.00139439	0.000350851	-1.9907	1.66e-05	3.63e-05
AC244033.1	0.0698342	0.226081	1.69483	3.08e-14	1.69e-13			AL049844.1	0.075949	0.0206316	-1.88017	7.67e-15	4.46e-14
TFAP2C	3.20305	7.5027	1.22796	2.25e-14	1.25e-13			AL158835.3	0.0023011	0.000960079	-1.2611	2.9e-06	7.12e-06
PSMC1P11	0.00446547	0.0319383	2.8384	1.3e-05	2.88e-05			AATK	7.22588	2.20431	-1.71285	9.51e-26	1.85e-24
RPS15AP30	0.0721198	0.368947	2.35494	0.000360347	0.000621762			CFD	103.81	20.3465	-2.35109	9e-32	6.66e-30
VDAC2P3	0.0235526	0.0778997	1.72573	2.53e-07	7e-07			KIAA0040	25.4947	10.5124	-1.2781	8.43e-32	6.29e-30
CCR8	0.242034	0.691011	1.5135	2.44e-14	1.35e-13			LINC01153	0.00137165	0.000423863	-1.69424	0.00012031	0.000223566
C2orf48	0.0586777	0.404765	2.7862	9e-23	1.2e-21			GAS7	7.61433	3.61313	-1.07547	2.23e-22	2.84e-21
SLC12A8	1.95409	4.74958	1.28131	6.39e-19	5.6e-18			AC079248.1	0.00360072	0.00153256	-1.23234	1.66e-05	3.63e-05
STRA6	0.122069	2.28713	4.22777	1.64e-24	2.69e-23			USP17L3	0.000258525	8.16e-05	-1.66378	7.62e-06	1.76e-05
RNU6-53P	0.00896143	0.168389	4.23193	0.00191225	0.0029748			MAPK10	1.59914	0.770796	-1.05288	1.78e-22	2.28e-21
AP003472.1	0.0409637	0.17682	2.10986	6.18e-07	1.65e-06			AL133279.3	0.0039399	0.00191467	-1.04107	0.00366615	0.00549309
ADAMTS14	0.27174	1.56762	2.52828	4.32e-27	1.03e-25			LINC01352	0.982783	0.206657	-2.24963	1.49e-28	4.6e-27
PRRX2	1.0619	4.5382	2.09547	6.82e-09	2.23e-08			TMTC1	2.38899	1.14326	-1.06325	3.31e-20	3.32e-19
CYCSP6	0.0193449	1.07249	5.79287	5.97e-06	1.4e-05			TRGVA	0.122315	0.052193	-1.22868	4.17e-06	1e-05
AL590666.2	0.250805	2.89038	3.52662	5.89e-15	3.48e-14			AP001596.2	0.119743	0.0328772	-1.86479	2.52e-10	9.43e-10
LINC01449	0.0069826	0.0363362	2.37957	7.49e-06	1.73e-05			LINC02006	0.369016	0.131607	-1.48744	2e-15	1.24e-14
METTL7B	2.02822	11.7926	2.5396	1.13e-17	8.78e-17			MIR4530	0.55598	0.157772	-1.8172	9.74e-09	3.12e-08
AC005083.1	2.50496	5.29643	1.08023	8.95e-08	2.6e-07			AL121916.1	0.0115986	0.00551229	-1.07322	0.00111405	0.00179077
POT1-AS1	0.111466	0.2445	1.13324	7.3e-06	1.69e-05			NFIX	37.7791	13.7794	-1.45508	1.26e-26	2.79e-25
ACP6	1.05295	2.51719	1.25738	4.6e-26	9.38e-25			MIR4270	0.0162939	0.0041705	-1.96604	3.75e-05	7.63e-05
PPP1R2P6	0.0285716	0.0815633	1.51334	3.08e-06	7.54e-06			AL353621.1	0.251471	0.0697297	-1.85055	6.58e-14	3.5e-13
ZYG11A	0.0314044	0.831583	4.72682	1.3e-25	2.47e-24			OR10J1	0.00270523	0.00109226	-1.30844	0.000154364	0.000281865
HIST1H2BB	0.0107516	0.957782	6.47707	0.000524	0.000882755			ADAMTS15	2.67448	0.978556	-1.45053	3.53e-25	6.35e-24
AC023024.2	0.258059	0.598716	1.21417	1.41e-05	3.12e-05			LINC01747	0.105402	0.0418479	-1.33268	3.09e-15	1.87e-14
FLJ12825	0.0301227	0.111585	1.88922	4.15e-12	1.85e-11			YRDCP3	0.00155691	0.000234115	-2.7334	1.46e-05	3.23e-05
LINC00525	0.0427355	0.375625	3.13579	1.51e-16	1.05e-15			RSPH10B2	0.116766	0.0346093	-1.75439	3.33e-14	1.82e-13
AC005865.1	0.0233156	0.143493	2.62161	6.06e-16	3.96e-15			RNU6-454P	0.0188757	0.00131586	-3.84245	1.82e-06	4.59e-06
MAGEA6	0.0182295	4.3226	7.88948	0.00322402	0.00486786			C1QTNF2	2.18264	0.630267	-1.79204	6.22e-30	2.7e-28
VN1R81P	1.11627	2.39076	1.09878	7.32e-08	2.15e-07			AC068870.3	0.020111	0.00647896	-1.63415	2.02e-06	5.05e-06
AL592148.1	0.0874484	0.246932	1.49761	3.26e-06	7.95e-06			NPAP1P3	0.0238252	0.0103941	-1.19672	2.26e-06	5.63e-06
NCAPD2	7.10921	14.3177	1.01004	1.5e-16	1.04e-15			AC011199.1	0.0359728	0.0148572	-1.27574	5.71e-09	1.88e-08
AL121852.1	0.0460527	0.161462	1.80984	2.2e-12	1.01e-11			TSPAN32	1.28312	0.562898	-1.18871	8.65e-21	9.22e-20
GAL	0.0968297	2.48092	4.67928	1.58e-15	9.91e-15			CDKL5	2.86487	1.42627	-1.00623	2.51e-24	4.04e-23
P2RX5	0.27501	0.646559	1.2333	6.28e-12	2.76e-11			MOGAT1	0.372357	0.0575129	-2.69473	5.12e-28	1.42e-26
TRAIP	0.53686	1.74742	1.70261	2e-28	6.02e-27			AC096637.1	0.284987	0.0634128	-2.16805	1.12e-10	4.35e-10
IL11	0.135729	0.74309	2.45281	1.12e-17	8.72e-17			MIR3689C	0.005864	0.000939686	-2.64163	4.85e-06	1.16e-05
BCYRN1	0.13206	0.266194	1.01129	3.97e-14	2.15e-13			AC104806.2	0.079436	0.0358899	-1.14621	1.7e-10	6.48e-10
LOXL1-AS1	0.580563	1.35204	1.21962	3.96e-16	2.64e-15			AC011487.4	0.111758	0.024808	-2.17151	3.85e-13	1.9e-12
CNOT11	14.0079	29.9261	1.09516	1.38e-34	4.5e-32			MTND5P13	0.00213728	0.00056259	-1.92562	0.000307357	0.000536397
LINC01913	0.0338749	0.193725	2.51572	0.00458683	0.00678558			MIR6089	0.0279717	0.00799929	-1.80602	2.61e-05	5.47e-05
TGM5	0.0287729	0.16266	2.49907	0.000858099	0.00140003			AC026746.1	0.00755102	0.00255304	-1.56445	2.85e-06	7.01e-06
SEMA4B	10.3411	30.8107	1.57504	1e-22	1.32e-21			AC006058.1	0.902596	0.371817	-1.27949	1.93e-19	1.79e-18
DBF4P1	0.0455517	0.102625	1.1718	4.11e-07	1.11e-06			GRK5	18.6883	3.22511	-2.53471	5.03e-35	2.48e-32
LINC01436	1.04131	8.95948	3.10501	2.01e-06	5.04e-06			AC016383.1	0.00555915	0.000629675	-3.14218	1.37e-10	5.28e-10
AC080037.1	0.0612446	2.07462	5.08212	2.88e-27	6.99e-26			AL353132.1	0.00219314	0.000675365	-1.69926	1.46e-05	3.21e-05
AC069503.1	0.013445	0.0499554	1.89358	0.00011226	0.000209692			AL109910.2	0.0362344	0.00875142	-2.04977	4.33e-16	2.87e-15
AGT	1.84125	16.4321	3.15775	5.04e-07	1.36e-06			LRRC36	7.68653	1.01382	-2.92254	3.03e-32	2.72e-30
AL390719.2	0.915828	3.22228	1.81493	2.52e-12	1.15e-11			SCN4B	7.9078	1.14242	-2.79118	9.17e-35	3.42e-32
OIP5	0.500982	2.32139	2.21216	1.62e-24	2.67e-23			AL162171.1	0.886849	0.416108	-1.09173	5.22e-21	5.7e-20
AL136172.1	0.0145972	0.0306392	1.06969	0.00062875	0.00104598			DUXAP11	0.00102802	0.00027357	-1.90988	1.8e-05	3.9e-05
STK31	0.285668	1.06816	1.90272	1.65e-15	1.03e-14			AC007274.2	0.00266948	0.000209779	-3.66961	2.28e-06	5.67e-06
AL139412.1	0.0288906	0.502923	4.12166	2.48e-21	2.8e-20			OR9G2P	0.00135012	0.000593208	-1.18648	6.94e-05	0.000134675
CYP21A2	0.0847142	0.345162	2.0266	0.00229248	0.00353079			ZNF423	1.48952	0.446593	-1.73781	3.31e-31	2.06e-29
LIPM	0.195495	1.0219	2.38605	2.49e-16	1.7e-15			MIR23A	4.78794	1.28615	-1.89635	1.34e-14	7.62e-14
SLC22A18	2.75375	7.24291	1.39517	4.21e-19	3.76e-18			GPBAR1	1.49047	0.430788	-1.79072	3.41e-30	1.57e-28
C1QTNF6	1.01642	4.66155	2.19731	9.53e-28	2.5e-26			GFOD1-AS1	0.155625	0.0396199	-1.97378	5.08e-17	3.69e-16
AL591767.3	0.02509	0.0942873	1.90995	1.07e-07	3.07e-07			ACVRL1	40.4547	6.78261	-2.5764	8.14e-35	3.23e-32
TM4SF5	0.0131271	3.80042	8.17746	0.000107639	0.000201684			AC078929.1	0.0106432	0.0048622	-1.13026	2.57e-05	5.4e-05
HSPB9	0.168887	0.338534	1.00324	0.000225903	0.00040208			DCDC2	3.12054	1.35093	-1.20785	9.78e-22	1.15e-20
CHRNA6	0.0401389	0.117431	1.54874	7.01e-13	3.38e-12			LINC00114	0.03467	0.0135722	-1.35303	1.36e-11	5.78e-11
SOX11	0.0362054	0.645085	4.15521	1.89e-07	5.32e-07			UQCRC2P1	0.00403772	0.00127307	-1.66523	5.95e-05	0.000116824
PDCD6	6.79001	14.1355	1.05784	3.18e-28	9.15e-27			RPS25P9	0.170693	0.0635985	-1.42434	4.73e-06	1.13e-05
TMED11P	0.0382825	0.828061	4.43498	0.00168886	0.00264856			AC097658.2	0.0586597	0.0110435	-2.40917	6.82e-13	3.3e-12
KCND2	0.15737	0.630716	2.00283	3.37e-10	1.25e-09			ERBB4	1.08357	0.318585	-1.76604	8.81e-29	2.84e-27
AL353693.1	0.0144179	0.648089	5.49026	3.45e-15	2.08e-14			LINC01875	0.00200645	0.000581113	-1.78775	7.48e-06	1.73e-05
AL138733.1	0.0198465	0.049172	1.30895	0.00033183	0.000575784			AL583805.2	0.0762017	0.0152243	-2.32345	4.75e-11	1.91e-10
AC234781.1	0.0161192	0.0360448	1.16101	1.96e-05	4.2e-05			RNU4-73P	0.00506643	0.00136686	-1.89011	5.26e-06	1.25e-05
IGHV1OR21-1	0.32232	2.37968	2.8842	6.31e-13	3.06e-12			AGRP	5.15124	0.697701	-2.88424	1.13e-30	6.01e-29
BNIP3P24	0.0195603	0.189315	3.27479	6.74e-12	2.94e-11			AC016772.1	0.0416559	0.0131123	-1.6676	3.36e-07	9.19e-07
UBE2C	1.82881	31.3078	4.09754	1.93e-31	1.28e-29			AC104237.3	1.29261	0.1075	-3.58788	5.99e-35	2.73e-32
SAA1	7.39913	26.3177	1.83061	0.00136033	0.00216016			SYNM	5.43806	1.55487	-1.8063	7.05e-31	3.97e-29
FANCD2	0.755587	2.05099	1.44065	6.32e-29	2.1e-27			OR5J7P	0.00268881	0.0001038	-4.69509	1.65e-05	3.61e-05
RNF207	0.778291	2.2039	1.50168	1.12e-18	9.6e-18			AC138356.1	0.237407	0.0982859	-1.27231	3.7e-24	5.86e-23
AC073320.1	0.0210764	0.0480408	1.18863	1.58e-06	4.01e-06			AC078942.1	0.280415	0.0892078	-1.65232	1.63e-16	1.13e-15
HOXC13-AS	0.00473842	0.351119	6.21141	3.9e-07	1.06e-06			AL031658.1	0.264987	0.0756854	-1.80784	2.98e-25	5.4e-24
AC004895.1	0.0428493	0.0972637	1.18263	6.23e-07	1.66e-06			CLEC19A	0.22231	0.107316	-1.0507	6.4e-09	2.09e-08
TEX11	0.0167268	0.125734	2.91014	8.42e-19	7.3e-18			AC090559.1	4.81739	1.63718	-1.55703	1.6e-27	4.06e-26
EPHA8	0.00722025	0.0484682	2.74692	3.68e-06	8.9e-06			AC073130.1	0.104358	0.0495158	-1.07558	8.02e-17	5.72e-16
RNA5SP245	0.0308741	0.158273	2.35795	0.000844	0.00137814			FAXDC2	14.5691	7.15412	-1.02607	1.05e-19	9.95e-19
AL355483.1	0.00908626	0.109105	3.58589	0.000481942	0.000815768			PCDH15	0.38904	0.0456513	-3.09119	6.97e-33	7.95e-31
WASHC5-AS1	0.163093	0.358656	1.13691	1.55e-07	4.4e-07			TPPP3	90.8591	19.519	-2.21875	7.51e-28	2.01e-26
AC093788.1	0.342593	0.809377	1.24032	1.12e-11	4.8e-11			AC134878.1	0.00836957	0.00263084	-1.66963	3.82e-05	7.76e-05
AL136115.1	0.128969	0.379198	1.55593	0.00390155	0.00582453			WFS1	47.9502	13.7934	-1.79756	2.44e-33	3.6e-31
CSTL1	0.00460604	0.189449	5.36214	2e-08	6.21e-08			GRAPL	0.109559	0.0407422	-1.42711	2.88e-14	1.58e-13
PHLDA2	6.51652	32.3039	2.30953	3.05e-23	4.31e-22			WNT9A	5.85661	2.46991	-1.24561	1.32e-23	1.95e-22
AC117503.2	0.226961	0.484734	1.09475	5.53e-09	1.82e-08			NTRK2	1.60274	0.442161	-1.8579	1.36e-23	2.01e-22
MIR3150BHG	0.023361	0.0707885	1.59941	3.2e-09	1.08e-08			AC092620.2	0.106926	0.0448617	-1.25306	1.83e-06	4.61e-06
RBBP8NL	0.504778	2.04517	2.0185	6.29e-24	9.69e-23			LINC02302	0.232368	0.113997	-1.02742	6.33e-16	4.12e-15
BHLHA15	0.633798	4.20883	2.73132	7.96e-19	6.91e-18			USHBP1	2.60666	0.554526	-2.23287	1.03e-33	1.96e-31
CDCA2	0.253848	1.71555	2.75663	4.74e-28	1.32e-26			AC003684.1	0.00785566	0.00332963	-1.23837	5.13e-05	0.000101932
LINC02100	0.349188	0.858483	1.29779	8.84e-05	0.000168167			AL137247.1	0.00188499	0.000847387	-1.15346	1.01e-05	2.29e-05
PHBP11	0.0139384	0.0414265	1.57149	0.000381936	0.000656446			AC011396.3	0.00208032	0.000347246	-2.58277	4.4e-05	8.85e-05
SMKR1	0.651301	4.21633	2.69459	1.27e-13	6.59e-13			RNU6-411P	0.0781036	0.0113509	-2.78258	1.36e-09	4.75e-09
CIT	2.79081	11.4921	2.04189	4.88e-09	1.62e-08			WBP1LP7	0.00207366	0.000149527	-3.7937	1.26e-05	2.81e-05
GGCT	11.1592	35.4696	1.66835	2.71e-32	2.47e-30			AP001189.1	2.40465	0.295191	-3.02611	9.47e-30	3.88e-28
RNY4P19	0.159964	1.23614	2.95003	1.59e-08	4.98e-08			ARG1	0.371041	0.138597	-1.42068	7.49e-21	8.04e-20
RNU6-431P	0.254403	0.633308	1.31579	9.41e-06	2.14e-05			RN7SKP66	0.0290145	0.0100183	-1.53414	1.62e-06	4.12e-06
PLCB2-AS1	0.020586	0.0598459	1.53959	0.000585577	0.000979408			MYLK	11.7525	4.99884	-1.2333	1.21e-24	2.04e-23
TIGIT	0.77068	1.64739	1.09598	2.96e-09	9.98e-09			MAGI2-AS3	3.3906	1.16747	-1.53815	2.72e-30	1.28e-28
FAM90A1	0.332855	0.87242	1.39013	6.73e-05	0.000131034			LINC02333	0.011191	0.00272055	-2.04037	1.52e-08	4.78e-08
AL139421.1	0.37052	0.742168	1.0022	3.95e-05	7.99e-05			AOC3	76.8742	12.3234	-2.64109	6.52e-35	2.87e-32
PCNA	30.1204	63.5924	1.07811	1.56e-22	2.02e-21			RPL32P14	0.00210295	0.000556872	-1.917	6.49e-05	0.000126592
AP001046.1	0.0121486	0.0306569	1.33542	0.00240432	0.00369066			RPL3P13	0.835143	0.270692	-1.62537	1.31e-15	8.31e-15
IGKV1-37	0.047324	0.280522	2.56747	6.94e-06	1.61e-05			AC067904.1	0.00833989	0.000350813	-4.57126	1.11e-06	2.86e-06
AC016027.1	0.166376	0.355052	1.09359	1.19e-18	1.02e-17			BMPER	2.33217	0.521719	-2.16033	1.64e-28	5.01e-27
C11orf80	2.4545	6.61273	1.42982	7.63e-31	4.24e-29			CCDC141	0.968073	0.110511	-3.13092	1.32e-33	2.34e-31
ANXA10	0.0504531	7.62732	7.24009	1.23e-08	3.89e-08			KL	4.03433	0.84276	-2.25914	1.04e-31	7.51e-30
IGLJ2	0.534541	2.13561	1.99827	7.15e-12	3.11e-11			P2RX6	0.295519	0.112295	-1.39596	2.16e-24	3.51e-23
KRT8P11	0.28371	0.65739	1.21234	9.14e-05	0.000173343			ACTN2	1.00498	0.144424	-2.79879	1.33e-33	2.34e-31
BCL2L10	0.0469972	0.659347	3.81039	3.09e-19	2.8e-18			OR2T8	0.033122	0.0104595	-1.66298	1.31e-10	5.05e-10
FAM86HP	0.676012	1.43095	1.08185	2.69e-16	1.82e-15			RAB11FIP1	36.3954	12.9859	-1.48681	5.81e-27	1.35e-25
AC019155.3	0.0188225	0.585938	4.96022	2.87e-05	5.96e-05			MIR185	0.0504268	0.0245616	-1.03779	0.000825243	0.00134936
AC013731.1	0.10771	0.44339	2.04142	2.26e-23	3.27e-22			GIMAP4	42.0982	14.8888	-1.49953	3.05e-30	1.42e-28
AL133153.2	0.053178	0.308327	2.53556	1.06e-17	8.23e-17			CD52	224.771	43.515	-2.36887	2.23e-33	3.41e-31
RN7SL154P	0.0353834	0.084371	1.25368	4.92e-05	9.8e-05			ROBO2	1.57741	0.54362	-1.53688	1.46e-24	2.43e-23
SLC25A48	0.00726124	0.0782667	3.43011	5.3e-13	2.58e-12			OR7E36P	0.445912	0.078423	-2.50741	8.63e-23	1.15e-21
MRPL15	21.4373	44.2642	1.04602	1.13e-22	1.49e-21			PIK3IP1	31.5822	15.3668	-1.03929	1.01e-25	1.94e-24
KRT80	2.85075	15.2891	2.42309	4.2e-24	6.61e-23			RNA5SP23	0.108573	0.0124929	-3.11949	2.19e-11	9.07e-11
AC100791.2	0.00372289	0.0878869	4.56115	1.78e-07	5.01e-07			MARCOL	0.0782681	0.0290608	-1.42935	5.26e-07	1.41e-06
CCNO	1.41422	6.27294	2.14914	1.9e-16	1.31e-15			RBMS3-AS3	0.970937	0.482811	-1.00792	2.17e-17	1.64e-16
AC016590.1	0.04505	0.100798	1.16188	0.000968024	0.00156906			MIR4322	0.475993	0.178992	-1.41104	1.68e-07	4.74e-07
ONECUT1	0.0043053	0.289495	6.07128	1.47e-26	3.22e-25			A2ML1-AS2	0.00872328	0.00320143	-1.44615	0.0018767	0.0029228
LINC02245	0.0135463	0.0303195	1.16235	7.27e-05	0.000140586			RNA5SP146	0.0562847	0.0228894	-1.29806	0.000309814	0.000540139
ITGA2	5.23369	16.213	1.63125	6.31e-09	2.07e-08			AC145141.1	0.00141861	0.000267324	-2.40782	4.04e-05	8.17e-05
AL157373.2	0.150123	0.519004	1.7896	2.68e-06	6.62e-06			AL158211.1	0.542144	0.177935	-1.60732	3.83e-27	9.14e-26
AL022341.2	0.0404256	0.171028	2.08089	2.33e-09	7.95e-09			TCF4	5.3134	2.54172	-1.06383	1.77e-23	2.58e-22
MCHR1	0.0928731	0.351171	1.91884	7.48e-13	3.6e-12			Z82198.1	0.0214701	0.00620074	-1.79182	7.94e-05	0.000152291
TMEM45B	5.90295	20.387	1.78814	1.6e-20	1.65e-19			AL590648.2	0.0160466	0.00113276	-3.82436	3.03e-11	1.24e-10
CBX3P5	0.0253406	0.107542	2.08538	0.00635125	0.00921239			OR51A1P	0.000350653	0.000109369	-1.68084	7.62e-06	1.76e-05
RNF144A-AS1	0.109271	0.419333	1.94019	1.92e-10	7.26e-10			AL022344.1	0.00110367	0.00046997	-1.23167	0.00028611	0.000501245
AC022826.1	0.027849	0.104213	1.90384	0.00205092	0.0031769			AL158066.1	0.00247401	0.000643592	-1.94263	3.43e-06	8.34e-06
AC004221.1	0.0137595	0.115647	3.07122	5.71e-15	3.37e-14			PLAC9P1	0.332549	0.0492978	-2.75397	2.85e-27	6.92e-26
GPT2	1.20607	11.9982	3.31444	8.32e-34	1.69e-31			IGLL4P	0.247766	0.0813351	-1.60703	2.36e-12	1.08e-11
AC245884.10	0.0709985	0.196126	1.46592	0.000324026	0.000563036			KIR3DL1	0.27557	0.0821357	-1.74634	2.26e-22	2.87e-21
AL138831.3	0.244963	0.545187	1.15419	4.7e-12	2.09e-11			AC084871.2	0.00384174	0.000807251	-2.25067	1.98e-05	4.24e-05
AC104462.1	0.0826352	0.200443	1.27836	2.57e-06	6.36e-06			EIF4A3P1	0.00125524	0.00045739	-1.45647	5.16e-05	0.000102507
CALML3	0.0336246	1.75958	5.70957	0.000315153	0.000548585			PEG3	0.84981	0.412674	-1.04214	5.95e-25	1.04e-23
AC090673.1	0.0258386	0.182556	2.82074	8.18e-13	3.92e-12			LRRC4B	1.55798	0.642972	-1.27685	1.48e-23	2.18e-22
DBN1	10.1886	22.1146	1.11805	3.13e-17	2.32e-16			STON1-GTF2A1L	0.0750932	0.0262925	-1.51403	1.31e-17	1.01e-16
ABCC11	0.0291619	0.0990226	1.76367	1.82e-10	6.91e-10			AC104051.2	0.0450603	0.0153925	-1.54963	5.87e-16	3.84e-15
CCNB1	2.23337	16.7049	2.90298	2.31e-32	2.14e-30			ZPBP	0.0376043	0.0130391	-1.52805	8.73e-15	5.05e-14
GRM5-AS1	0.0050243	0.0207975	2.04941	0.000607844	0.00101355			C9orf24	16.4776	3.22746	-2.35203	2.76e-15	1.68e-14
TLX2	0.0199409	0.10379	2.37986	1.24e-06	3.19e-06			AC104051.1	0.0101065	0.00295055	-1.77622	2.65e-06	6.53e-06
UMODL1	0.0742849	1.06027	3.83522	7.53e-11	2.97e-10			AC019159.1	0.00627183	0.00186784	-1.74752	2.52e-05	5.28e-05
KCNK12	0.0277617	0.175783	2.66262	2e-13	1.01e-12			AC010395.1	0.0298995	0.0105377	-1.50456	4.3e-09	1.43e-08
MAGEA10	0.00672668	1.47484	7.77645	0.000203835	0.00036529			AC004836.1	2.87846	1.04083	-1.46757	2.43e-16	1.66e-15
KCNK1	4.75308	12.2641	1.36751	1.97e-15	1.22e-14			RNU4-17P	0.00567046	0.000839542	-2.75579	1.93e-05	4.14e-05
IGHV3-37	0.126783	0.539876	2.09026	8.07e-07	2.12e-06			CFAP74	0.802502	0.296073	-1.43855	1.88e-11	7.84e-11
TBX10	0.00802368	0.300625	5.22756	2.29e-14	1.27e-13			SCARF1	8.93506	4.18015	-1.09592	3.73e-23	5.21e-22
AC017074.1	0.605437	1.21775	1.00816	9.3e-08	2.7e-07			PRRG3	0.518963	0.194313	-1.41725	1.52e-20	1.57e-19
TH2LCRR	0.143412	0.289444	1.01312	0.000413888	0.000707839			TRPC4	0.403927	0.192408	-1.06992	2.87e-11	1.18e-10
HIST2H2AC	0.724743	6.11074	3.07581	2.6e-10	9.71e-10			NR4A3	11.8027	2.4824	-2.2493	1.84e-18	1.53e-17
NME1	4.1814	18.2532	2.12609	3.7e-30	1.68e-28			TNFSF13	22.9103	9.7609	-1.23091	6.36e-31	3.61e-29
IGKV1OR22-5	0.219298	1.35818	2.63071	5.19e-10	1.88e-09			AC137723.2	0.273549	0.118651	-1.20508	1.13e-11	4.83e-11
DPY19L1P1	0.791082	1.72208	1.12225	2.12e-20	2.17e-19			NATD1	7.72393	3.40103	-1.18336	2.49e-27	6.12e-26
KHDC4	3.78971	10.881	1.52165	1.83e-29	7.02e-28			AC008991.2	0.0212995	0.00929607	-1.19612	5.65e-07	1.51e-06
RNA5SP108	0.205549	0.550719	1.42184	7.57e-08	2.21e-07			TENT5B	18.0315	2.60025	-2.7938	7.2e-35	2.98e-32
ERCC6L	0.145076	1.19579	3.04309	8.78e-34	1.74e-31			ZNF736P8Y	0.000390017	0.000172808	-1.17437	4.29e-06	1.03e-05
AC005052.1	0.0171448	0.038595	1.17064	0.000371916	0.000640441			RN7SL673P	0.00264468	0.00123117	-1.10306	3.31e-05	6.81e-05
AC006213.3	0.139087	0.399969	1.5239	4.22e-06	1.01e-05			PTP4A2P2	0.652981	0.289224	-1.17485	4.99e-11	2e-10
SNORD6	1.97827	4.78711	1.27491	6.71e-08	1.98e-07			KRT8P47	0.00701706	0.00214524	-1.70973	0.000649518	0.00107866
PLEKHG2	3.68712	7.45456	1.01563	3.81e-08	1.15e-07			SLC9A3P3	0.00956566	0.00375388	-1.34948	0.00469001	0.0069299
NPM1P32	0.0575225	0.118509	1.04279	3.74e-05	7.61e-05			C3orf79	0.0676363	0.0227389	-1.57263	2.14e-06	5.34e-06
HASPIN	0.31382	1.08835	1.79413	3.49e-20	3.49e-19			KRT27	0.450018	0.121313	-1.89125	2.42e-25	4.44e-24
SLC39A11	5.32351	13.3084	1.32189	7.6e-29	2.48e-27			AC009086.2	0.0179893	0.00199262	-3.1744	5.59e-11	2.23e-10
AC020891.3	7.89e-05	0.0717473	9.82933	0.00276421	0.00421346			SOCS3	175.384	59.6443	-1.55606	2.15e-11	8.93e-11
AC026250.1	0.0907532	0.346955	1.93473	2.72e-23	3.87e-22			SDCBPP2	0.0764194	0.0373445	-1.03304	2.52e-08	7.72e-08
C1QTNF12	0.266331	0.895643	1.7497	2.81e-08	8.6e-08			AC034114.2	0.00255992	0.000943196	-1.44047	9.99e-05	0.000188394
GCLC	3.05379	14.649	2.26213	7.41e-11	2.92e-10			IL3RA	21.5821	6.61929	-1.70509	3.75e-33	4.93e-31
AC007326.1	0.010785	0.266819	4.62877	1.3e-12	6.09e-12			ETS2	82.2933	40.9286	-1.00767	6.27e-20	6.11e-19
AC104687.2	0.0506255	0.299994	2.567	1.84e-09	6.35e-09			AP004371.1	0.0151621	0.00565328	-1.42331	1.94e-06	4.87e-06
AL121772.1	0.151764	0.552322	1.86367	1.77e-12	8.2e-12			LIMS2	14.362	2.07005	-2.79453	1.39e-35	1.79e-32
AC102953.2	0.611469	1.24772	1.02894	0.000204562	0.00036646			IMPA1P1	1.10646	0.201656	-2.45599	1.27e-28	3.98e-27
MTND4LP13	0.0337393	0.111588	1.72568	0.000622638	0.00103657			DKK3	35.9817	16.5314	-1.12205	7.74e-23	1.04e-21
LINC01494	0.000694199	0.0194134	4.80556	0.00193765	0.00301173			C6orf118	2.66099	0.688181	-1.95111	1.7e-14	9.58e-14
AC007128.1	0.0162968	0.542833	5.05785	1.43e-20	1.49e-19			AC011742.1	0.0588444	0.0275276	-1.09603	0.00376107	0.00562748
DPP4	12.3179	30.1217	1.29004	0.00496545	0.00731213			SNRPGP19	0.0119884	0.00282512	-2.08525	7.49e-06	1.73e-05
FGL1	0.142899	18.2785	6.99902	5.23e-16	3.44e-15			AC018467.1	0.0745461	0.019593	-1.92779	9.99e-14	5.24e-13
FUT9	0.00845641	0.223383	4.72333	6.9e-11	2.73e-10			DCDC1	0.192477	0.0747384	-1.36477	1.19e-12	5.63e-12
AC005077.4	0.161824	1.32894	3.03777	7.4e-16	4.79e-15			RTKN2	34.2037	2.01743	-4.08356	2.43e-35	2.02e-32
SNRPEP2	1.08241	2.19925	1.02276	8.41e-16	5.41e-15			AC106800.2	0.0887512	0.0398612	-1.15478	5.64e-05	0.000111113
HOXD4	0.0594223	0.376233	2.66255	6.62e-07	1.76e-06			AC022916.2	0.0165876	0.00367456	-2.17446	5.06e-07	1.36e-06
CNTD2	0.136757	2.24108	4.03451	6.24e-23	8.49e-22			AC137627.1	0.0370259	0.0142638	-1.37617	1.09e-05	2.46e-05
RASGEF1C	0.0258418	0.263644	3.35081	5.67e-06	1.34e-05			AC093390.1	0.0581336	0.012321	-2.23826	1.9e-19	1.76e-18
IL22RA2	0.0556533	0.595818	3.42033	1.18e-21	1.38e-20			AC005487.1	0.0599052	0.0273088	-1.13331	4.87e-06	1.16e-05
AC011498.3	0.014833	0.0605992	2.03049	4.71e-08	1.41e-07			RNU6-835P	0.00950034	0.00156142	-2.60513	3.48e-05	7.12e-05
IGLV3-12	0.402838	2.95932	2.87699	7.02e-11	2.78e-10			AC010503.3	0.00498997	0.00150447	-1.72977	3.78e-05	7.68e-05
AC034105.1	0.288956	2.05129	2.82761	3.26e-12	1.47e-11			MYLKP1	0.0232325	0.0114322	-1.02304	3.63e-05	7.42e-05
HIST1H4J	0.13152	0.514833	1.96882	7.76e-11	3.06e-10			FAM32CP	0.00980202	0.00416781	-1.23379	5.93e-05	0.000116448
AC079741.1	0.0330513	0.165343	2.32268	0.000168295	0.000305554			AC116407.1	5.67742	1.48025	-1.9394	1.07e-29	4.34e-28
AP002498.1	0.137436	2.02365	3.88013	1.45e-16	1.01e-15			MYADML	0.004017	0.00176469	-1.1867	0.00013163	0.000243057
AC091153.2	0.0246238	0.0720411	1.54876	8.04e-05	0.000154064			AC009806.1	0.865933	0.167505	-2.37005	1.41e-31	9.77e-30
PRSS22	4.15341	12.988	1.64481	5.96e-15	3.52e-14			LINC01415	0.298973	0.0989145	-1.59576	1.44e-26	3.16e-25
IGLV5-52	0.262907	0.724013	1.46146	0.000481716	0.000815495			SIGLEC6	1.23616	0.509684	-1.27819	3.06e-21	3.43e-20
AL645608.6	0.0395044	0.384509	3.28293	2.36e-14	1.31e-13			HMGB1P26	0.0420005	0.0205947	-1.02814	8.57e-06	1.96e-05
PLXNB3	0.364736	3.47597	3.25249	4.02e-21	4.44e-20			RGS5	15.7283	7.63111	-1.04339	2.42e-18	2e-17
PP7080	2.9097	5.88039	1.01504	1.11e-21	1.3e-20			ART4	1.43315	0.306194	-2.22668	4.53e-31	2.7e-29
MIR9-3HG	0.123213	0.662389	2.42653	0.000486099	0.000822442			ZNF106	15.0378	6.17385	-1.28435	6.69e-30	2.88e-28
AC025031.4	0.0453885	0.243171	2.42157	5.43e-21	5.91e-20			AC011603.4	0.0967313	0.0260507	-1.89266	2.89e-07	7.95e-07
RN7SL333P	0.224734	0.505338	1.16903	2.72e-10	1.02e-09			NOTCH4	9.10436	2.56758	-1.82615	1.94e-30	9.7e-29
DTX2P1	0.634891	1.37022	1.10982	9.13e-15	5.28e-14			KRTAP8-2P	0.0110863	0.00381158	-1.54032	4.11e-06	9.88e-06
AL590326.1	0.329924	0.665372	1.01203	0.000153297	0.000280047			BX005214.1	0.0040907	0.00147321	-1.47338	4.71e-07	1.27e-06
FUT8	3.81262	10.4129	1.44951	1.16e-24	1.95e-23			GPR17	1.04442	0.237654	-2.13577	3.55e-29	1.26e-27
AC099066.2	0.0474328	0.298654	2.65452	4.22e-18	3.41e-17			RNU6-303P	0.00735867	4.97e-05	-7.20947	1.15e-05	2.59e-05
LINC00880	0.0430361	0.340288	2.98314	1.85e-18	1.54e-17			LSINCT5	0.132362	0.0522662	-1.34054	5.46e-19	4.81e-18
CCDC34	1.39128	3.6439	1.38907	2.04e-19	1.88e-18			FXYD6	12.4791	3.34487	-1.89949	1.03e-32	1.08e-30
AC092535.4	1.30099	3.3382	1.35946	3.11e-06	7.59e-06			ECEL1P2	6.46552	0.727814	-3.15113	5.26e-34	1.2e-31
TTBK1	0.0394893	0.0970205	1.29683	2.29e-11	9.46e-11			AC009093.3	9.07089	0.53193	-4.09193	8.91e-33	9.75e-31
RPL21P132	0.0356591	0.080623	1.17692	0.000106623	0.000199987			IL1RL1	10.2644	1.40832	-2.8656	1.74e-25	3.26e-24
AC126177.6	0.0582199	0.222025	1.93114	0.000267369	0.000470612			AC096531.1	0.571224	0.109395	-2.38451	5.39e-17	3.91e-16
AP1G2	3.63056	7.56799	1.05972	9.58e-18	7.47e-17			AC093567.1	0.423501	0.161946	-1.38685	3.35e-22	4.16e-21
AL157788.1	0.0657886	0.209419	1.67048	2.08e-06	5.2e-06			MTCO1P4	0.00569516	0.00147112	-1.95283	0.000510164	0.000860498
CDH24	1.37786	3.89052	1.49753	7.59e-17	5.43e-16			AGAP11	0.163137	0.0379615	-2.10348	1.02e-24	1.73e-23
IGHV3OR16-16	0.0966208	0.493993	2.35409	1.55e-07	4.41e-07			FAM180A	1.31401	0.554617	-1.24441	2.22e-19	2.04e-18
AC138409.2	0.194862	0.761315	1.96604	9.59e-22	1.13e-20			TNFSF12	33.2462	14.1215	-1.23529	4.86e-33	5.96e-31
AC008734.1	0.0379531	0.0785888	1.05011	0.000332077	0.000576185			LINC00535	0.288479	0.107652	-1.42209	2.69e-25	4.92e-24
NCAPG2	1.42286	4.75248	1.73989	8.68e-28	2.29e-26			CD36	22.3115	2.97983	-2.90449	2.04e-33	3.24e-31
AC087741.2	0.895995	1.92452	1.10294	1.28e-09	4.49e-09			TMX2-CTNND1	0.0518936	0.0168677	-1.6213	1.87e-07	5.26e-07
LINC00578	0.945224	2.09483	1.1481	6.12e-05	0.000119753			RPL21P135	0.263359	0.104684	-1.33099	4.65e-19	4.14e-18
KIF20A	0.657357	5.28271	3.00653	1.63e-30	8.31e-29			AC002487.1	0.00153434	0.0001041	-3.88158	2.68e-05	5.61e-05
EEF1E1P1	0.116888	0.501415	2.10088	4.46e-18	3.59e-17			AC141273.1	0.0100832	0.00180079	-2.48525	8e-10	2.85e-09
AL121906.1	0.0539056	0.116157	1.10757	0.000535023	0.000899787			EMCN	17.0702	2.57727	-2.72757	4.08e-34	1.01e-31
FOXA1	8.42336	21.9209	1.37984	1.29e-13	6.68e-13			EEF1A1P5	79.5019	26.7816	-1.56975	9.4e-23	1.25e-21
AL161645.1	0.0299216	0.104708	1.80712	0.000627576	0.00104418			DPYSL2	70.5663	24.041	-1.55349	3.47e-32	3.02e-30
RN7SL313P	0.00576064	0.115404	4.32432	5.62e-07	1.5e-06			HK3	17.1699	5.03888	-1.76871	1.6e-27	4.06e-26
CMBL	7.32553	18.3413	1.32409	1.12e-05	2.51e-05			AC147876.1	0.0029693	0.000714587	-2.05494	8.25e-05	0.000157796
AL133284.1	0.00723734	0.106298	3.87651	3.76e-07	1.02e-06			MTATP6P21	0.00449027	0.00188236	-1.25426	3.1e-05	6.39e-05
RPL22P2	0.224877	0.58348	1.37554	7.56e-07	2e-06			UMODL1-AS1	1.00777	0.268962	-1.90568	2.49e-09	8.47e-09
AC137894.1	0.206162	0.525801	1.35074	4.68e-05	9.36e-05			AC004980.3	0.348782	0.168743	-1.0475	2.29e-07	6.38e-07
AC012501.2	0.00552236	0.254724	5.5275	5.06e-08	1.51e-07			AJAP1	0.253104	0.0731995	-1.78983	1.68e-22	2.17e-21
TMEM132E	0.0903593	0.226547	1.32606	3.87e-07	1.05e-06			AC007406.2	0.0093793	0.00434984	-1.10852	3.84e-06	9.26e-06
RBM46	0.0116649	0.140523	3.59057	0.00692401	0.00999522			CAVIN2	137.396	13.5844	-3.33832	8.17e-36	1.79e-32
IGHV1-46	11.995	74.0579	2.62622	1.42e-13	7.35e-13			AC092691.2	0.00797889	0.00204141	-1.96663	2.67e-06	6.58e-06
RNU6-1161P	0.323072	1.66736	2.36764	4.78e-12	2.12e-11			SIGLEC7	3.5493	1.60517	-1.14481	2.66e-16	1.8e-15
AC020663.2	0.142019	0.751969	2.40459	3.48e-21	3.87e-20			LINC00315	0.14497	0.0607238	-1.25542	3.77e-15	2.26e-14
IGHV4-4	1.78358	12.3913	2.79647	2.32e-09	7.9e-09			SALRNA3	0.00840175	0.0038118	-1.14022	0.000100774	0.000189883
CARD11	2.12374	7.5175	1.82365	2.36e-15	1.45e-14			AL158042.1	0.0581927	0.0207203	-1.48979	3.32e-07	9.1e-07
SPTSSB	0.0938148	1.69373	4.17424	2.7e-06	6.67e-06			AC068672.3	0.0160754	0.00318571	-2.33517	2.22e-10	8.35e-10
IGHV1-3	1.0451	8.34872	2.99791	2.68e-08	8.21e-08			AC013643.3	0.0724055	0.0359382	-1.01058	9.76e-11	3.81e-10
AC091057.1	0.249147	0.590531	1.24501	4.78e-18	3.84e-17			CLEC12A	5.50069	1.56683	-1.81176	8.5e-28	2.25e-26
CHAF1A	2.24584	4.52969	1.01216	1.27e-18	1.08e-17			AC097493.1	0.21417	0.104648	-1.03321	7.51e-09	2.44e-08
TMEM74	0.056616	0.22398	1.98409	0.00615657	0.0089492			CYCTP	0.00452014	0.00205668	-1.13605	0.000103797	0.000195067
GREB1	0.177349	0.971509	2.45364	5.91e-15	3.49e-14			LINC00622	0.745234	0.312546	-1.25362	8.7e-22	1.03e-20
CYP4A22-AS1	0.0785851	0.400391	2.34908	3.03e-22	3.79e-21			AL157955.2	0.159783	0.0469596	-1.76662	2.74e-12	1.25e-11
IGKV3D-7	0.108062	1.02955	3.25207	1.84e-08	5.72e-08			WRBP1	0.0300131	0.0124037	-1.27482	5.27e-05	0.000104351
IGHV3-52	0.420091	2.25052	2.42149	3.34e-11	1.36e-10			REEP1	2.31847	0.746422	-1.63511	2.54e-28	7.42e-27
CABLES2	1.96343	4.75329	1.27555	8.47e-25	1.45e-23			HLX	4.06814	1.74509	-1.22107	3.83e-26	7.91e-25
AC245100.6	0.0045796	0.0407382	3.15309	5.05e-08	1.51e-07			EEF1A1P31	0.0301689	0.0130241	-1.21188	1.26e-06	3.24e-06
PLAC1	0.0257353	0.548214	4.41292	1.75e-20	1.8e-19			LINC02238	0.0010577	0.000474464	-1.15657	6.22e-05	0.000121554
PSRC1	1.27776	2.90392	1.18439	3.1e-14	1.7e-13			AC090774.1	0.0303854	0.00919059	-1.72515	5.37e-06	1.27e-05
AC022098.2	0.23214	1.42082	2.61366	2.25e-06	5.61e-06			RNF122	14.0119	5.54899	-1.33636	4.66e-21	5.12e-20
KRT86	0.593794	1.90145	1.67906	1.84e-09	6.34e-09			GALNT13	1.76384	0.591865	-1.57538	2.98e-22	3.73e-21
RCN3	6.48661	21.4459	1.72517	1.89e-15	1.17e-14			PRSS12	6.06859	2.99294	-1.0198	9.3e-16	5.96e-15
CU639417.4	0.0033264	0.0318973	3.2614	9.85e-09	3.15e-08			AL109933.3	0.00348554	4.97e-05	-6.13141	9.22e-06	2.1e-05
AC016559.2	0.0157871	0.0849528	2.42792	8.12e-05	0.000155564			GYPE	2.19821	0.235	-3.22559	1.15e-35	1.79e-32
LINC01588	0.158639	0.339839	1.0991	1.08e-20	1.13e-19			PDZRN3	3.72549	1.76839	-1.075	2.88e-22	3.62e-21
AGGF1P1	0.00709467	0.0360955	2.34701	5.57e-09	1.84e-08			TRH	0.273898	0.10071	-1.44343	8.83e-07	2.31e-06
AC084346.2	0.0318119	0.100438	1.65866	1.74e-08	5.43e-08			CLEC4E	5.36068	1.71645	-1.64299	2.69e-22	3.4e-21
NKAIN3	0.00323378	0.151467	5.54964	3.11e-09	1.05e-08			SERPINI2	0.382738	0.189219	-1.0163	6.95e-12	3.03e-11
IGFBP3	18.4472	81.7734	2.14823	4.95e-19	4.39e-18			TBX3	8.58932	1.96266	-2.12973	2e-31	1.32e-29
AL354861.2	0.0170006	0.111104	2.70825	3.47e-08	1.05e-07			RN7SL199P	0.00449478	0.002159	-1.05788	0.00028862	0.000505256
KIAA1024	0.0869755	0.301646	1.79418	8.27e-26	1.62e-24			RILPL2	10.6981	4.33579	-1.30298	1.09e-34	3.8e-32
HJURP	0.351844	4.43483	3.65587	8.47e-32	6.31e-30			C3orf86	1.51846	0.456186	-1.73492	5.92e-24	9.14e-23
INSYN2	0.125914	0.539276	2.09859	4.62e-05	9.25e-05			FOLR3	3.97856	0.440137	-3.17622	2.65e-29	9.77e-28
MIR4730	0.206046	0.425801	1.04722	0.000256402	0.000452953			FABP5P2	0.184847	0.0723735	-1.3528	2.57e-13	1.3e-12
TCN1	0.238978	18.5884	6.28138	6.14e-12	2.7e-11			AL591178.1	1.30739	0.518514	-1.33423	4.16e-13	2.05e-12
LINC01393	0.0636135	0.223209	1.81099	2.2e-08	6.79e-08			AC239367.3	0.0825404	0.0208266	-1.98667	1.29e-16	9.05e-16
ASPHD2	0.882669	2.09705	1.24842	8.15e-11	3.2e-10			LYVE1	20.9678	2.28088	-3.20051	5.03e-33	6.1e-31
AC005363.2	0.0602041	0.13371	1.15117	0.00523595	0.00769076			AC114776.1	0.0100416	0.00336681	-1.57654	6.1e-06	1.43e-05
AC005154.1	0.29983	0.702839	1.22905	0.00235112	0.00361463			AC107980.1	0.00278516	0.00132369	-1.07319	0.000159009	0.000289932
IGHV7-81	0.362326	2.25918	2.64044	8.54e-18	6.71e-17			OR5B21	0.0111317	0.00548813	-1.02029	0.00428232	0.00636075
AC131097.1	0.0184927	0.0963326	2.38107	0.00297279	0.00451185			LINC00924	0.455278	0.185485	-1.29544	1.55e-17	1.19e-16
KDM5B	4.97157	10.6915	1.10468	2.42e-28	7.12e-27			CXCL16	109.659	51.8915	-1.07945	1.1e-26	2.45e-25
SLAMF9	0.323501	1.10775	1.77579	1.58e-08	4.96e-08			GRIK4	0.615102	0.112046	-2.45674	1.27e-33	2.28e-31
JPT1	15.4701	46.9206	1.60074	2.44e-27	6.02e-26			AC119501.1	0.00478305	8.07e-05	-5.88952	5.82e-06	1.37e-05
AC093904.2	0.035107	0.393912	3.48805	3.07e-17	2.28e-16			PDYN	0.0287951	0.0101052	-1.51072	1.45e-06	3.71e-06
AC245100.2	0.0985018	0.347946	1.82064	2.74e-13	1.37e-12			AL355304.1	0.724969	0.138766	-2.38527	1.47e-10	5.64e-10
LCN12	0.186353	0.908832	2.28597	2.47e-16	1.68e-15			DHCR24	340.076	161.918	-1.0706	2.59e-25	4.74e-24
AL136981.1	0.0054241	0.053467	3.30119	5.18e-07	1.39e-06			LDLRAD1	9.48986	3.30001	-1.52392	5.57e-11	2.22e-10
MYEOV	0.0982981	5.62216	5.83782	2.6e-24	4.18e-23			GRP	8.81362	4.24342	-1.05451	3.49e-08	1.06e-07
MIR3174	0.259343	1.3072	2.33355	1.94e-06	4.87e-06			NMUR2	0.29883	0.133079	-1.16704	7.42e-13	3.57e-12
DDIT4L	0.4927	4.21201	3.09573	1.08e-16	7.64e-16			AC011467.2	0.00792413	0.00168616	-2.23251	0.000104115	0.000195645
IGFL2	0.102333	1.2243	3.58061	4.32e-21	4.76e-20			AC111198.1	0.00167698	0.000398597	-2.07287	1.4e-05	3.09e-05
MXRA5	4.55897	15.1409	1.73167	1.19e-12	5.6e-12			Z69733.1	1.17377	0.360001	-1.70508	7.71e-28	2.06e-26
AC093840.1	0.151302	0.431131	1.51069	1.54e-09	5.37e-09			AL358473.2	0.053451	0.00850075	-2.65256	1.97e-12	9.1e-12
IGKV2-40	0.00971797	0.33656	5.11407	1.84e-05	3.98e-05			VAMP2	42.5678	18.4943	-1.20268	2.14e-31	1.41e-29
AC119744.1	0.0127411	0.0668926	2.39236	0.00586958	0.00856163			OR5L2	0.000930227	9.4e-05	-3.30726	2.83e-05	5.9e-05
AC015849.5	0.0158331	0.116052	2.87375	3.39e-20	3.39e-19			AC116038.1	0.00155083	0.0004035	-1.9424	2.09e-05	4.46e-05
STEAP1B	0.191326	0.852567	2.15578	3.07e-05	6.35e-05			AC078776.1	0.00207094	0.00100432	-1.04407	6.21e-05	0.000121454
DEFB131E	0.00188019	0.055018	4.87095	2.91e-06	7.15e-06			WWC2-AS2	0.706302	0.242121	-1.54456	2.63e-26	5.57e-25
IRAK1	20.7585	46.8925	1.17566	1.86e-27	4.66e-26			OR6C68	0.00169639	0.000413586	-2.0362	2.63e-05	5.5e-05
SLC35F4	0.00985207	0.0382843	1.95826	0.00294543	0.00447309			AC069542.2	0.192635	0.0770204	-1.32255	2.09e-08	6.48e-08
HIST2H3D	0.136479	0.773507	2.50274	4.86e-06	1.16e-05			LINC01936	5.31515	1.00819	-2.39834	1.08e-30	5.76e-29
IGHV3-71	0.58878	3.09252	2.39298	1.9e-11	7.92e-11			ECSCR	14.7248	2.88119	-2.35351	3.42e-35	2.24e-32
PPP1R14BP3	8.43374	33.6045	1.99441	1.76e-30	8.87e-29			AC073255.1	0.00991564	0.00211544	-2.22875	8.8e-05	0.000167442
ITM2C	26.5194	60.032	1.17868	4.92e-18	3.95e-17			RNU6-420P	0.00510043	0.000213023	-4.58154	7.83e-06	1.81e-05
TROAP	0.30914	3.80174	3.62033	8.73e-31	4.77e-29			AC244153.1	3.42968	0.637643	-2.42725	1.93e-29	7.31e-28
LINC00216	0.198829	0.573759	1.52892	0.00295548	0.00448697			SEMA5A	12.1711	2.07583	-2.5517	1.47e-32	1.45e-30
AC090833.1	0.00686077	0.0702383	3.35581	0.000352153	0.000608628			S1PR4	12.8524	3.81133	-1.75367	7.01e-30	3e-28
BDH1	1.13385	2.72007	1.26241	6.44e-18	5.11e-17			AC233728.2	0.0212178	0.00866498	-1.29201	6.11e-05	0.000119683
CDCA3	0.281303	2.19696	2.96532	3.14e-30	1.45e-28			RN7SKP216	0.00155292	0.00053806	-1.52914	9.46e-06	2.15e-05
AL513325.1	0.0252275	0.0512322	1.02205	0.000514652	0.000867686			AC005777.1	0.00926448	0.00199552	-2.21495	5.7e-06	1.34e-05
AC027544.2	0.0694074	0.188603	1.44219	0.000287153	0.000502894			RERG	5.62348	2.7079	-1.05429	1.47e-18	1.24e-17
Z82188.2	0.0471501	0.158704	1.75101	4.36e-11	1.76e-10			AL450327.1	0.00709862	0.00239112	-1.56986	3.5e-06	8.49e-06
C20orf197	0.152318	1.1127	2.8689	7.91e-09	2.56e-08			C9orf62	0.0128659	0.00521321	-1.30331	1.47e-05	3.24e-05
AL008726.1	0.132106	0.291617	1.14237	6.57e-10	2.36e-09			OR6N1	0.0509177	0.00319108	-3.99605	3.5e-16	2.34e-15
AC023796.2	0.0200912	0.228413	3.50701	4.94e-12	2.19e-11			AP000812.2	0.238342	0.107183	-1.15297	1.34e-19	1.26e-18
NAT16	0.00716242	0.0608736	3.0873	1.17e-11	4.98e-11			KCNA4	1.02576	0.071772	-3.83713	2.92e-33	4.11e-31
AC073195.1	0.254235	0.562876	1.14665	3.52e-15	2.11e-14			AL353611.1	0.0619582	0.00923524	-2.74607	2.95e-16	1.99e-15
AC141930.1	0.100693	0.563672	2.48489	4.01e-09	1.34e-08			AL121899.1	1.53876	0.652988	-1.23664	4.1e-06	9.85e-06
CAPN14	0.0833121	0.299656	1.84671	0.00119485	0.00191333			ROPN1L	5.64761	1.63265	-1.79042	1.11e-14	6.34e-14
HMMR	0.559644	4.07821	2.86535	4.1e-29	1.42e-27			AC010511.1	0.00658698	0.00100644	-2.71036	1.15e-05	2.58e-05
TESMIN	0.171707	1.03395	2.59014	7.75e-16	5e-15			MIR541	0.0286877	0.013555	-1.08161	1.1e-05	2.48e-05
AC069200.1	0.544556	1.49497	1.45696	4.62e-07	1.25e-06			AC112722.1	1.7891	0.422928	-2.08075	1.04e-26	2.32e-25
CMTM1	0.450423	0.944312	1.06798	6.11e-17	4.41e-16			LANCL1-AS1	4.26513	0.358155	-3.57393	2.34e-35	2.02e-32
KIF20B	1.00403	2.35515	1.23001	5.86e-18	4.67e-17			EPB41L4A-DT	1.41625	0.624411	-1.18151	9.96e-24	1.5e-22
SNHG25	0.835663	2.37072	1.50433	4.9e-14	2.64e-13			TRGV8	0.00170969	0.000198137	-3.10916	1.5e-05	3.3e-05
OR10H1	0.00385342	0.0827459	4.42448	0.000372283	0.000640945			WWC2	18.1124	3.45935	-2.3884	9.03e-36	1.79e-32
PDCL2	0.00608513	0.23083	5.2454	0.00135384	0.00215026			GNG11	41.4548	12.4986	-1.72977	1.1e-26	2.46e-25
HOXD-AS2	0.0849313	0.27578	1.69915	0.000885858	0.00144219			AC117395.1	0.247061	0.118279	-1.06268	2.27e-06	5.65e-06
RHBDL1	0.380492	3.10013	3.02639	1.15e-25	2.2e-24			NRROS	6.65237	3.18857	-1.06096	9.9e-20	9.44e-19
IGKV1OR1-1	0.0488121	0.413696	3.08326	1.01e-07	2.92e-07			COLEC12	20.9731	6.52067	-1.68545	9.78e-30	3.99e-28
HYOU1	17.2288	37.0947	1.10639	1.76e-22	2.27e-21			ZEB2	5.83018	2.45004	-1.25074	1.07e-29	4.34e-28
TK1	5.48938	33.5286	2.61068	4.68e-28	1.31e-26			MIR1-1HG-AS1	0.0858033	0.0402737	-1.0912	4.39e-10	1.61e-09
AL139125.1	0.0378135	0.0965676	1.35264	2.15e-05	4.59e-05			AP003064.2	1.49148	0.29177	-2.35384	5.81e-20	5.69e-19
EMB	9.07714	22.0186	1.27841	3.57e-11	1.45e-10			CFL2	11.0079	4.14904	-1.40769	6.98e-29	2.3e-27
CXCL14	4.5069	87.522	4.27944	4.62e-12	2.05e-11			AC105206.1	0.338902	0.053307	-2.66847	3.32e-28	9.5e-27
PNCK	0.0558863	0.413126	2.88602	1.03e-08	3.29e-08			AC073941.1	0.00894678	0.0022316	-2.00329	4.14e-06	9.95e-06
HOXC13	0.00957193	0.983608	6.68313	1.5e-10	5.73e-10			H1FNT	0.102965	0.0456083	-1.17479	1.28e-12	6.03e-12
AL133215.2	0.127685	0.468381	1.87509	2.34e-23	3.37e-22			DNAH9	1.8109	0.460795	-1.97451	1.77e-17	1.35e-16
AC069544.1	0.361489	0.856995	1.24534	2.06e-15	1.27e-14			MED14P1	0.00442987	0.00123871	-1.83843	4.07e-05	8.22e-05
ARHGEF16	2.22609	7.4859	1.74967	1.3e-29	5.15e-28			AXL	24.5516	11.988	-1.03423	1.2e-23	1.79e-22
CKAP2	2.91494	6.24388	1.09898	3.04e-18	2.49e-17			ERVFRD-1	0.493223	0.0989238	-2.31785	2.04e-30	9.99e-29
RRM2	1.2937	11.2471	3.11998	5.13e-30	2.26e-28			KIF1C	44.119	16.9858	-1.37707	3.46e-32	3.02e-30
AC005996.1	0.0247888	0.223061	3.16968	8.21e-06	1.89e-05			AC026316.3	0.00705734	0.00281211	-1.32747	0.000652326	0.00108285
GMDS	2.83732	7.80667	1.46018	1.29e-25	2.47e-24			AP000870.1	0.0591481	0.0259129	-1.19066	5.47e-06	1.29e-05
AC243972.1	0.0131213	0.073146	2.47887	3.33e-06	8.11e-06			AC012055.2	0.00164296	0.000689733	-1.25219	1.43e-05	3.15e-05
AC020663.3	0.114701	0.259837	1.17974	3.89e-06	9.36e-06			MRPS21P8	0.0322208	0.00354774	-3.18302	1.16e-10	4.49e-10
AC024451.4	0.16373	0.407905	1.31692	1.22e-07	3.51e-07			AC093579.1	0.0115197	0.0046647	-1.30425	9.71e-05	0.000183444
CENPL	0.8164	2.027	1.312	1.89e-23	2.75e-22			LINC01078	0.00619923	0.000296892	-4.38408	1.33e-05	2.96e-05
RN7SL12P	0.0035691	0.0929059	4.70214	8.24e-07	2.16e-06			RNU6-103P	0.22645	0.0247212	-3.19537	1.04e-12	4.94e-12
PIMREG	0.327555	2.54492	2.95781	4.25e-26	8.69e-25			LINC01331	0.330447	0.131621	-1.32803	1.2e-15	7.59e-15
ZNF402P	0.0013926	0.00916557	2.71845	0.000124777	0.000231344			AC093578.1	0.0559995	0.0137318	-2.02789	1.72e-05	3.74e-05
ZNF648	0.00885912	0.0462751	2.385	1.69e-05	3.68e-05			ACOXL-AS1	0.459493	0.196615	-1.22467	4.82e-21	5.29e-20
BLACAT1	0.274373	1.90672	2.79688	2.58e-23	3.69e-22			AC018767.1	0.00123198	0.000464461	-1.40736	2.07e-05	4.43e-05
HRASLS	0.264091	1.58036	2.58115	7.73e-12	3.36e-11			PNMT	1.29659	0.604857	-1.10006	2.1e-12	9.69e-12
ELL3	0.237509	0.509861	1.10212	5.31e-13	2.59e-12			AC008878.1	0.069527	0.0273088	-1.34821	4.55e-07	1.23e-06
MEX3A	0.330517	5.33188	4.01185	5.84e-33	6.82e-31			AC083864.1	0.00723201	0.00214152	-1.75576	1.69e-08	5.29e-08
AC007386.1	0.0350299	0.0750977	1.10018	0.000683811	0.0011313			PEAK1	6.29358	2.04785	-1.61977	2.07e-32	1.95e-30
PTGES	3.17907	24.2475	2.93116	8e-27	1.82e-25			NRN1	11.7873	3.72851	-1.66056	5.3e-28	1.46e-26
IGHV1-68	0.103355	0.495207	2.26042	1.62e-06	4.11e-06			DUTP5	0.00266861	0.000996699	-1.42086	0.000128494	0.00023766
AC135782.1	0.00521181	0.0451028	3.11336	4.86e-05	9.69e-05			C12orf49	24.8067	11.7352	-1.07989	4.1e-28	1.16e-26
KRT17P1	0.00721555	0.0239409	1.73029	0.00144707	0.00229			LINC02206	0.0807983	0.0238293	-1.76159	6.42e-10	2.31e-09
LINC01012	0.0794808	0.266571	1.74584	3.4e-19	3.07e-18			AC092155.1	0.0513339	0.0115658	-2.15004	2.6e-12	1.19e-11
AL596223.2	0.0702201	0.209404	1.57634	2.22e-05	4.72e-05			C11orf96	44.5475	12.9921	-1.77771	1.07e-23	1.6e-22
GALR2	0.0779129	0.305658	1.97198	6.46e-07	1.72e-06			AC107208.1	0.0257546	0.010466	-1.29912	1.87e-05	4.05e-05
SNORA38B	0.0866549	2.7162	4.97016	2.25e-09	7.69e-09			RNU6-1131P	0.00450788	0.00187915	-1.26237	1.23e-05	2.75e-05
CPNE5	1.1239	2.56186	1.18867	3.27e-12	1.48e-11			MAMDC2	18.6015	2.9184	-2.67216	1.1e-32	1.14e-30
ACTL8	0.00355422	0.501812	7.14147	2.59e-05	5.42e-05			RASSF2	15.8767	6.79019	-1.22539	6.64e-26	1.32e-24
PDXDC2P-NPIPB14P	0.695943	1.40753	1.01612	2.15e-10	8.11e-10			LINC01069	0.0141366	0.00126452	-3.48278	3.52e-09	1.18e-08
AC106795.1	0.939847	1.96071	1.06088	4.05e-13	1.99e-12			AL353699.1	0.0284737	0.0110632	-1.36386	1.02e-05	2.31e-05
AF127577.3	0.0062331	0.459581	6.20423	0.000254053	0.000449077			CPB2	27.6409	4.03756	-2.77525	2e-30	9.85e-29
GAPDHP1	2.07046	6.75664	1.70636	4.21e-06	1.01e-05			RN7SKP152	0.0141178	0.0028353	-2.31594	1.3e-05	2.89e-05
RNU6-1099P	0.22539	0.654967	1.539	7.83e-09	2.54e-08			AC010976.2	2.3472	0.293768	-2.99819	4.6e-32	3.78e-30
LGALS8-AS1	0.11193	0.267146	1.25503	2.4e-09	8.18e-09			AC244394.1	0.0962892	0.0425246	-1.17908	7.07e-07	1.87e-06
LINP1	0.0904474	1.43084	3.98364	2.8e-06	6.9e-06			AP000534.2	0.00201217	0.000485813	-2.05028	7.4e-05	0.000142885
AC090912.2	0.0653798	0.155858	1.25332	3.65e-06	8.85e-06			AC008871.1	0.0639665	0.0294736	-1.11789	3.97e-07	1.08e-06
AC093012.1	0.0375076	0.118604	1.6609	5.07e-08	1.51e-07			LINC02275	0.014059	0.0064944	-1.11423	0.000333365	0.000578303
HIST1H4C	0.0762624	5.43746	6.15582	1.81e-09	6.24e-09			PCDH12	9.61528	2.9048	-1.72689	1.59e-27	4.03e-26
SOX2	3.18047	9.42638	1.56746	0.00215028	0.00332291			RPL22P14	0.0134684	0.00521925	-1.36766	1.67e-05	3.65e-05
AC092573.2	0.019708	0.0988822	2.32693	0.00132962	0.0021148			AC138474.1	0.164683	0.039011	-2.07774	1.95e-21	2.22e-20
SNHG3	2.76738	8.26797	1.57901	5.83e-23	7.95e-22			FRMPD2B	0.139894	0.0669413	-1.06337	8.69e-08	2.53e-07
GALNT4	0.139984	0.353043	1.33458	6.31e-05	0.000123181			TRGV6	0.610805	0.13067	-2.22478	3.06e-28	8.83e-27
HMGB1P11	0.0175718	0.0869067	2.3062	6.05e-09	1.99e-08			ADRB1	12.1552	1.40794	-3.10993	3.32e-33	4.52e-31
LINC01136	0.0400412	0.136536	1.76972	1.3e-11	5.53e-11			C11orf97	4.54889	0.819806	-2.47216	1.15e-15	7.29e-15
AC090527.3	0.0953621	0.192579	1.01396	3.24e-06	7.9e-06			PLA2G1B	32.1628	7.15038	-2.1693	7.53e-29	2.46e-27
PLOD2	4.22131	18.0075	2.09284	4.81e-15	2.86e-14			AC113192.2	0.143924	0.0279615	-2.36379	2.29e-13	1.16e-12
IGHD3-3	0.951658	5.44239	2.51572	6.57e-07	1.75e-06			RNU6-1192P	0.00444455	4.97e-05	-6.48206	4.98e-06	1.18e-05
AC131009.3	0.706701	1.66233	1.23403	6.9e-17	4.95e-16			AC026992.2	0.920689	0.139289	-2.72463	4.01e-32	3.35e-30
YDJC	5.71066	13.3569	1.22586	6.8e-24	1.04e-22			LDB2	18.7906	3.08435	-2.60697	2.66e-35	2.02e-32
AL022313.2	0.139277	0.857241	2.62174	3.38e-05	6.94e-05			LINC01013	0.0814212	0.0374823	-1.1192	0.00174864	0.00273609
AL117329.1	0.00156554	0.0955351	5.9313	0.000684613	0.00113252			KRTAP15-1	0.00231784	0.000461924	-2.32705	1.83e-06	4.61e-06
AC007368.1	0.0257054	0.381792	3.89265	0.000326701	0.000567512			RNU6-144P	0.00702047	0.00266461	-1.39765	1.66e-05	3.62e-05
IGHV3-50	0.0479826	0.317187	2.72475	1.88e-08	5.86e-08			AP005901.3	0.042245	0.00395428	-3.41729	1.05e-08	3.37e-08
AC007405.2	0.00735926	0.0791336	3.42666	6.93e-07	1.84e-06			SPATA19	0.0721964	0.0100781	-2.84071	1.32e-16	9.22e-16
AL138962.1	0.0137962	0.100393	2.86332	0.00431117	0.00640108			ARHGEF7-AS2	0.0286504	0.0102612	-1.48136	4.15e-08	1.25e-07
TONSL	0.843769	3.46564	2.0382	4.12e-30	1.85e-28			LINC01165	0.179914	0.0307792	-2.54728	3.48e-26	7.24e-25
SYT7	1.18541	12.2599	3.37049	1.63e-24	2.69e-23			GIMAP3P	0.147733	0.030002	-2.29986	1.88e-20	1.93e-19
AL031985.3	0.453498	1.45632	1.68315	8.69e-29	2.81e-27			FAM181A-AS1	0.370243	0.0994883	-1.89588	1.02e-19	9.73e-19
AC024937.2	0.0304178	0.132822	2.1265	1.98e-10	7.49e-10			RPS29P27	0.00362357	0.00143424	-1.33713	2.47e-05	5.19e-05
AC089983.1	0.0541036	0.905606	4.06509	6.3e-13	3.05e-12			AL365214.1	0.00135309	0.000248012	-2.44777	6.88e-05	0.00013367
ELOVL4	0.243441	0.827624	1.7654	0.0011248	0.00180712			AC007861.1	0.0746783	0.00853607	-3.12905	4.79e-18	3.85e-17
CDCA5	0.862002	6.19842	2.84614	2.8e-28	8.12e-27			ATP5MGP7	0.00584459	0.00211075	-1.46935	9.03e-05	0.000171439
AC024361.3	0.195085	0.439807	1.17276	6.84e-09	2.23e-08			FSHR	0.020615	0.00508314	-2.0199	2.03e-12	9.37e-12
FP325330.3	0.000889393	0.0102793	3.53078	0.000162605	0.000296018			AC069444.1	0.090176	0.0370066	-1.28496	1.13e-07	3.25e-07
TUBB8	0.0440993	0.164229	1.89688	6.63e-14	3.52e-13			AL589935.1	0.110962	0.054154	-1.03492	3.14e-20	3.16e-19
NKX3-2	0.0196678	0.185568	3.23804	4.97e-12	2.2e-11			AC008669.1	1.95791	0.724021	-1.43521	7.2e-30	3.07e-28
LINC00460	0.167117	2.49256	3.8987	5.27e-10	1.91e-09			AC119424.1	1.43676	0.122065	-3.5571	1.35e-26	2.98e-25
GS1-594A7.3	0.0438528	0.315577	2.84725	3.9e-07	1.06e-06			CSRP1	50.27	24.6199	-1.02987	3.11e-31	1.96e-29
FAM83A-AS1	0.0437921	3.25994	6.21803	2.08e-33	3.25e-31			SLPI	1328.26	633.364	-1.06843	2.27e-22	2.89e-21
MUC16	0.228355	1.75421	2.94147	1.43e-08	4.51e-08			AL512590.2	0.00370388	0.00183067	-1.01666	0.0011209	0.00180111
KLK6	0.0612138	4.71278	6.26658	1.11e-11	4.74e-11			KCNA5	1.21557	0.26011	-2.22444	1.88e-24	3.07e-23
POMK	0.839357	2.02523	1.27073	1.68e-06	4.26e-06			MID1IP1	42.9921	20.16	-1.09258	7.18e-25	1.24e-23
ARHGAP40	0.313609	3.74395	3.57752	2.09e-20	2.14e-19			SLC25A51P3	0.00289871	0.00133103	-1.12287	0.000150096	0.000274638
PITX2	0.011008	1.4777	7.06866	2.48e-24	3.99e-23			SPI1	61.6548	20.6054	-1.58119	1.53e-29	5.98e-28
ADAM32	0.0441886	0.1148	1.37738	9.86e-11	3.85e-10			AP003973.2	0.303947	0.106508	-1.51286	2.89e-14	1.59e-13
FKBP10	10.0623	34.3643	1.77195	3.41e-14	1.86e-13			CFAP43	3.223	1.09639	-1.55564	1.7e-10	6.45e-10
IGLV3-1	30.6925	146.177	2.25176	2.52e-11	1.04e-10			LINC02346	0.03612	0.00438623	-3.04175	1.49e-19	1.39e-18
SLC22A11	0.0160106	0.0514249	1.68344	0.00011131	0.000208109			AC013467.1	0.00154234	0.000266596	-2.53239	4.75e-05	9.49e-05
GPR35	0.414908	2.05181	2.30603	3.24e-13	1.62e-12			AC025259.1	0.0373717	0.0100231	-1.89861	1.7e-08	5.32e-08
AC007342.4	0.375497	1.12997	1.58941	3.67e-14	1.99e-13			LINC01441	0.00760286	0.00190101	-1.99978	1.37e-08	4.33e-08
C8orf74	0.00446325	0.0579059	3.69754	0.00625009	0.00907597			NTRK3	0.289103	0.0726056	-1.99343	2.7e-30	1.27e-28
FKBP4	11.2164	23.7437	1.08193	7.38e-18	5.83e-17			FAM49A	8.98773	3.47117	-1.37253	6.02e-30	2.62e-28
BPIFB4	0.0113208	0.821916	6.18194	1.51e-08	4.76e-08			AF305872.1	0.030147	0.00869523	-1.79372	0.00188696	0.00293732
AF230666.2	0.025997	0.107102	2.04258	4.39e-08	1.32e-07			AP004607.3	0.000887791	0.000195012	-2.18665	1.1e-05	2.48e-05
SYNJ2	1.16332	3.24162	1.47847	6.7e-28	1.81e-26			RNA5SP456	0.00864057	0.00337314	-1.35703	9.85e-05	0.000186001
AC113410.3	0.146183	0.331801	1.18254	0.000337755	0.000585476			SCN3B	0.279585	0.13126	-1.09086	2.47e-15	1.51e-14
PCSK1N	1.8271	8.91827	2.28721	0.000299426	0.000523325			AC092068.1	0.18355	0.0566435	-1.69619	1.37e-14	7.77e-14
HIST2H2BF	0.181997	1.14511	2.6535	1.32e-18	1.12e-17			RGS16	29.8147	14.1467	-1.07556	9.24e-16	5.92e-15
E2F1	3.45525	9.56511	1.46899	1.82e-15	1.13e-14			EPPIN-WFDC6	0.100209	0.0212827	-2.23525	2.8e-12	1.27e-11
PDF	0.805327	1.6575	1.04136	8.94e-18	7e-17			BCHE	5.51727	1.05869	-2.38167	2.03e-30	9.95e-29
MMP11	0.588946	21.0998	5.16295	1.63e-31	1.1e-29			ADRA1D	0.794961	0.215976	-1.88002	8.69e-29	2.81e-27
ANKRD40CL	0.0054187	0.0570683	3.39667	1.43e-05	3.15e-05			AOC4P	0.301312	0.120634	-1.32062	8.47e-25	1.45e-23
AL355864.1	0.147555	0.504629	1.77397	5.94e-12	2.61e-11			RAB44	0.408247	0.144563	-1.49774	2.85e-25	5.2e-24
IGHGP	11.6206	72.1691	2.6347	8.26e-17	5.88e-16			AL118508.2	0.284801	0.127212	-1.16272	1.18e-23	1.75e-22
FCRL4	0.0312945	0.151796	2.27815	2.06e-16	1.41e-15			AC083849.1	0.00207604	0.000611374	-1.76371	1.49e-06	3.8e-06
FAM57B	0.0181387	0.0979509	2.43299	3.5e-14	1.9e-13			AL589935.2	0.105018	0.0208117	-2.33517	2.89e-19	2.63e-18
AP000344.1	0.120814	0.471876	1.96562	0.00226217	0.00348722			CWH43	1.0614	0.296943	-1.83771	8.34e-16	5.37e-15
ILF2	52.3697	108.321	1.04851	2.58e-29	9.54e-28			AC091965.3	0.00275953	0.00117631	-1.23015	2.44e-05	5.13e-05
MUC21	2.00032	26.8487	3.74655	5.44e-08	1.62e-07			ADIRF	0.00171965	0.000390976	-2.13697	4.12e-06	9.9e-06
HIST1H3D	0.287826	3.05184	3.40641	2.52e-16	1.71e-15			MEOX2	4.72231	2.25692	-1.06514	4.06e-18	3.28e-17
AC090772.4	1.74443	5.3634	1.62039	8.02e-18	6.31e-17			RPS29P33	0.00637407	0.000583176	-3.45021	7.04e-06	1.64e-05
IGHV4-55	2.0619	9.92117	2.26653	7.45e-13	3.59e-12			AC104623.1	0.00209709	0.000387535	-2.43599	7.98e-06	1.84e-05
AC134981.1	0.0258844	0.242464	3.22762	0.000816474	0.00133618			OR2V1	0.00607268	0.00102654	-2.56455	2.01e-07	5.64e-07
RN7SKP173	0.124949	0.500004	2.00061	5.69e-12	2.51e-11			TMOD2	2.21029	1.10428	-1.00114	1.01e-26	2.27e-25
SEZ6L2	7.88531	25.902	1.71582	1.87e-13	9.54e-13			CYP3A137P	0.0184099	0.00264879	-2.79708	3.2e-05	6.59e-05
NLN	1.49449	3.81939	1.35369	9.01e-29	2.89e-27			AL590399.5	0.0023655	0.00115019	-1.04028	0.000755774	0.00124291
INSRR	0.0138226	0.0691538	2.32278	4.5e-06	1.07e-05			HIGD1B	21.6742	3.28773	-2.72082	6.09e-34	1.33e-31
OGDHL	0.0802673	0.690863	3.10552	6.92e-08	2.03e-07			OR14K1	0.0129395	0.00384414	-1.75105	2.74e-07	7.56e-07
AC008434.1	0.0620143	0.166895	1.42827	1.15e-10	4.44e-10			AC073508.1	0.0373652	0.00966138	-1.95139	8.21e-10	2.93e-09
U47924.1	0.0552349	0.264819	2.26135	6.8e-16	4.41e-15			AL132796.1	0.00119109	0.000393042	-1.59953	2.41e-05	5.07e-05
CTHRC1	3.12659	42.549	3.76646	1.02e-31	7.42e-30			TEF	15.0554	6.55937	-1.19865	5.88e-21	6.38e-20
AC129507.4	0.338555	3.39608	3.32641	0.000891051	0.0014503			LINC02289	0.661275	0.245425	-1.42997	2.28e-24	3.69e-23
F2RL1	4.45231	11.0469	1.31102	1.11e-09	3.9e-09			RBP2	4.21816	0.577152	-2.86959	3.11e-32	2.79e-30
AC008870.5	0.0589103	0.729066	3.62946	2.95e-05	6.12e-05			CYGB	12.7812	5.5146	-1.2127	2.26e-27	5.6e-26
AL390198.1	0.845681	2.1124	1.32069	0.000201036	0.000360652			OR10V1	0.00458314	0.00188943	-1.27838	9.2e-05	0.000174336
AL024508.2	0.220104	0.768524	1.8039	1.27e-12	5.96e-12			AC103726.2	0.0321601	0.00861419	-1.90048	1.59e-08	4.97e-08
VWDE	0.197239	0.740301	1.90817	3.58e-06	8.67e-06			FMO3	7.64743	3.499	-1.12803	8e-20	7.7e-19
TMEM92	2.94496	7.15339	1.28038	1.76e-12	8.16e-12			MMP28	23.8214	11.0836	-1.10383	7.65e-20	7.38e-19
DLX2	0.00774204	0.0515738	2.73585	0.00171954	0.00269361			AC245177.1	0.000400527	0.000182118	-1.13702	3.38e-05	6.94e-05
SATB2-AS1	0.0121289	0.0496777	2.03414	1.62e-09	5.61e-09			BTG4	0.177847	0.0855392	-1.05598	9.64e-06	2.19e-05
FBXO32	2.24933	9.90679	2.13892	3.01e-28	8.69e-27			AC015660.2	0.990969	0.361585	-1.4545	8.6e-08	2.5e-07
BGLAP	0.413529	0.829547	1.00433	3.36e-06	8.17e-06			DCC	0.778197	0.123278	-2.65822	1.98e-30	9.84e-29
RNU6-757P	0.12612	0.471981	1.90393	0.00246166	0.00377432			AL136317.2	0.0101981	0.00188053	-2.43908	7.88e-11	3.1e-10
AC034229.4	0.15162	0.419758	1.4691	3.38e-09	1.14e-08			AC022447.2	0.0209164	0.00766285	-1.44868	3.25e-06	7.93e-06
CEACAM5	8.70408	247.702	4.83077	1.62e-15	1.01e-14			RAI2	17.455	3.96324	-2.13889	3.99e-35	2.38e-32
AC016737.1	0.134517	0.459696	1.77289	9.79e-20	9.34e-19			SDC2	24.7152	11.3343	-1.1247	4.69e-25	8.29e-24
HDHD3	6.69316	14.8727	1.15191	2.92e-24	4.67e-23			AC005303.1	0.00910916	0.000631171	-3.85121	4.24e-06	1.02e-05
AL121992.3	0.0568562	0.211026	1.89203	9.19e-13	4.38e-12			CCDC181	1.19641	0.535313	-1.16026	8.85e-14	4.66e-13
AC007663.3	0.139721	0.297934	1.09245	3.08e-05	6.36e-05			AL050303.2	0.00116676	0.000110521	-3.40011	1.54e-05	3.38e-05
FAR2P4	0.00266058	0.125141	5.55567	0.000404362	0.000692509			ARRDC4	13.6213	6.14291	-1.14887	1.91e-26	4.1e-25
AC109454.3	0.0183219	0.266203	3.86089	0.000609315	0.00101581			CSF3R	16.9731	7.79036	-1.12349	4.23e-18	3.42e-17
CALML5	0.0457644	7.96899	7.44403	0.00233787	0.00359571			AP003398.1	0.00246843	0.000655544	-1.91283	4.64e-05	9.28e-05
TPTE2	0.0275721	0.114021	2.04803	8.55e-15	4.95e-14			AL357137.1	0.205172	0.0920514	-1.15632	2.31e-09	7.86e-09
BICDL1	1.22912	4.54961	1.88812	7.99e-23	1.07e-21			AC093787.1	2.04304	0.118961	-4.10216	2.11e-32	1.98e-30
INSYN2B	0.0578304	0.146781	1.34377	0.00176598	0.00276134			AL390860.1	0.0233161	0.00714026	-1.70728	3.79e-09	1.27e-08
ATP5MFP4	0.114288	0.261684	1.19515	1.22e-06	3.15e-06			PLCXD3	1.06103	0.499817	-1.08599	1.16e-19	1.09e-18
AC018816.2	0.024196	0.13537	2.48406	0.00415633	0.00618401			NEGR1	1.34445	0.424173	-1.66429	1.12e-27	2.92e-26
AC092535.1	0.0357049	0.19368	2.43948	3.8e-07	1.04e-06			TMEM236	0.867142	0.380566	-1.18812	1.23e-17	9.51e-17
MAGEC1	0.00365209	0.624681	7.41826	4.16e-06	9.98e-06			MFAP3L	2.06283	0.509321	-2.01798	3.47e-30	1.59e-28
AC005091.1	0.02501	0.0538416	1.10621	3.37e-06	8.2e-06			PRAM1	6.81935	1.58802	-2.10241	2.02e-30	9.92e-29
PRSS45	0.156258	0.43674	1.48284	4.06e-07	1.1e-06			AC026391.1	0.13465	0.0147518	-3.19026	4.53e-21	4.98e-20
IL2RA	1.40223	3.58648	1.35484	4.4e-12	1.96e-11			LAIR1	10.8924	5.26825	-1.04793	1.46e-20	1.52e-19
AP001619.2	0.0137202	0.0665915	2.27904	7.49e-08	2.19e-07			AC093909.4	0.0262268	0.00589411	-2.1537	6.97e-11	2.76e-10
AFP	0.00875928	1.26759	7.17706	0.00145675	0.00230468			RN7SL475P	0.408939	0.0402862	-3.34353	1.66e-18	1.39e-17
GPX8	3.49807	8.04788	1.20205	1.68e-13	8.62e-13			MYOZ1	4.89355	1.39481	-1.81082	4.17e-26	8.56e-25
AP002907.1	0.310954	0.854943	1.45913	2.51e-15	1.53e-14			OR5AK1P	0.00696509	0.00185667	-1.90742	4.84e-05	9.65e-05
ZNF29P	0.0619837	0.222785	1.84569	0.00160148	0.00251736			OASL	8.8637	4.2574	-1.05794	2.8e-17	2.1e-16
CDK8P2	0.0250972	0.45258	4.17258	4.18e-06	1e-05			PPP1R42	0.734404	0.190364	-1.94781	7.32e-13	3.53e-12
AC013410.2	0.0119067	0.162443	3.77008	0.000400593	0.000686634			AC007182.1	0.247231	0.0398444	-2.63341	1.04e-27	2.73e-26
ARHGAP26-AS1	0.0312599	0.164981	2.39991	0.00255435	0.0039081			CCL15-CCL14	0.232294	0.0847494	-1.45468	1.68e-15	1.05e-14
AC137834.2	0.0129069	0.0695381	2.42966	2.1e-08	6.49e-08			OR3B1P	0.00254887	0.000871099	-1.54895	5.06e-05	0.00010067
AP002992.1	0.0648898	0.197606	1.60656	7.98e-05	0.000153111			AL138787.1	0.386201	0.13542	-1.51191	5e-09	1.66e-08
PTGES2-AS1	0.026624	0.121464	2.18973	7.83e-15	4.55e-14			USP30-AS1	4.46188	1.87344	-1.25196	4.75e-20	4.68e-19
PIF1	0.218968	0.996503	2.18615	2.51e-23	3.6e-22			RN7SKP60	0.00345077	0.00110495	-1.64293	3.85e-05	7.82e-05
FOXA3	0.502827	4.27583	3.08807	2.74e-11	1.13e-10			METTL7AP1	0.00993463	0.00484292	-1.03659	0.000436882	0.000744616
AP001178.1	0.0268319	0.103585	1.9488	0.000560594	0.000940176			AC026316.2	0.0133107	0.00664758	-1.00169	2.55e-06	6.31e-06
AC012213.1	0.00344388	0.25107	6.18791	1.69e-05	3.69e-05			RN7SL869P	0.0026271	0.000703317	-1.90122	5.47e-06	1.29e-05
DPEP1	0.447072	1.37134	1.617	8.06e-13	3.87e-12			LINC01149	0.0141217	0.00499584	-1.49912	7.47e-05	0.000144173
AP000251.1	0.0490492	0.492154	3.32681	3.73e-14	2.03e-13			AC087499.1	0.0112964	0.00266391	-2.08425	2.89e-05	6e-05
HCG15	0.254289	0.607224	1.25576	7.27e-11	2.87e-10			MT-TS1	0.0157674	0.00424377	-1.89352	9.87e-06	2.24e-05
COCH	0.187521	2.0909	3.47899	1.91e-18	1.59e-17			GPC3	56.7011	13.1693	-2.1062	1.87e-30	9.39e-29
AC008403.3	0.0583935	0.182924	1.64736	7.08e-07	1.87e-06			AC245102.2	0.00347405	0.00122813	-1.50015	3.03e-05	6.27e-05
LINC02012	0.115189	0.275973	1.26052	6.56e-06	1.53e-05			MEIS1	3.02834	1.45953	-1.05302	5.99e-26	1.2e-24
SOX4	14.3698	44.4631	1.62956	1.84e-26	3.98e-25			PILRA	16.7545	5.86396	-1.51461	3.57e-29	1.26e-27
KRT8P48	0.172504	0.368316	1.09431	0.000242374	0.000429379			LINC01093	0.180767	0.0643115	-1.49098	8.32e-13	3.99e-12
AL021707.4	0.301616	0.609999	1.01609	2.91e-08	8.89e-08			TSPAN7	30.0999	8.49652	-1.82482	4.9e-27	1.15e-25
MAGEA12	0.0203968	2.78126	7.09125	0.00225116	0.00347165			ARHGEF10	6.06992	2.94321	-1.04429	1.72e-22	2.22e-21
AL139420.2	7.89e-05	0.112139	10.4736	4.68e-07	1.26e-06			ADGRA1	0.170506	0.042127	-2.017	3.08e-22	3.85e-21
AC016044.1	0.00315565	0.479942	7.24878	2.63e-06	6.49e-06			OR2AM1P	0.0219366	0.00335294	-2.70984	1.54e-07	4.37e-07
RN7SL219P	0.0190139	0.177204	3.22028	5.83e-05	0.000114641			C1orf141	0.339269	0.0797853	-2.08823	6.05e-13	2.94e-12
PRSS2	0.482729	34.0023	6.13827	2.14e-10	8.05e-10			AC009509.2	0.0187112	0.00747674	-1.32342	3.6e-05	7.35e-05
SNORA71B	0.503953	1.35938	1.43158	1.18e-10	4.57e-10			AL031599.1	0.239452	0.038343	-2.6427	3e-26	6.29e-25
AC022400.2	0.0397065	0.0961059	1.27525	0.00152443	0.00240338			ZBTB4	39.5171	18.728	-1.07728	3.8e-28	1.08e-26
AC104248.1	0.0494468	0.303204	2.61634	3.35e-14	1.83e-13			CLRN2	0.0295293	0.0090556	-1.70527	4.3e-12	1.91e-11
MAP2K6	0.626094	1.31344	1.0689	0.00275425	0.00419865			HPS5	11.1679	5.05543	-1.14346	3.11e-32	2.79e-30
SNAP47-AS1	0.0115217	0.0379599	1.72012	1.97e-08	6.11e-08			GJC2	2.24705	0.879699	-1.35295	3.78e-25	6.75e-24
AC005291.1	0.0317052	0.19815	2.6438	0.000138308	0.00025461			C9orf153	0.132693	0.052624	-1.3343	6.71e-13	3.24e-12
XAGE1B	0.0159668	0.137581	3.10713	4.28e-08	1.28e-07			GPER1	5.09233	1.15441	-2.14118	7.12e-28	1.92e-26
ASH1L-IT1	0.0310476	0.220524	2.82838	0.00686816	0.00992			AC093510.2	0.421759	0.129944	-1.69853	5.09e-28	1.41e-26
ATP1B1P1	0.0587076	0.131206	1.16021	9.34e-07	2.44e-06			AL583856.2	0.569269	0.273481	-1.05767	1.06e-18	9.06e-18
TEX19	0.0193346	0.378323	4.29036	4e-12	1.79e-11			UMOD	0.145739	0.0289781	-2.33035	6.48e-05	0.000126423
ADAM8	3.48	15.3261	2.13883	1.13e-22	1.49e-21			LINC01990	0.126274	0.0562396	-1.1669	1.54e-16	1.07e-15
AC027281.2	0.0314289	0.128919	2.0363	9.88e-13	4.69e-12			GATA6	13.463	3.9547	-1.76736	9.82e-30	4e-28
AP004608.1	0.142605	1.05452	2.88649	5.16e-06	1.22e-05			RNU6-633P	0.519413	0.122253	-2.08701	1.21e-15	7.68e-15
PGF	0.929768	2.35597	1.34138	1.14e-11	4.85e-11			RBMY2UP	0.00191488	4.97e-05	-5.26728	8.01e-06	1.84e-05
IGHV3-11	20.9176	99.9965	2.25716	3.34e-11	1.36e-10			RNA5SP391	0.00677501	0.000705238	-3.26404	3.55e-06	8.6e-06
AC024901.1	0.0865953	0.53871	2.63715	1.6e-06	4.05e-06			LINC02409	0.00891721	0.00158613	-2.49108	9.34e-08	2.71e-07
SULT4A1	0.0411434	0.478118	3.53863	0.000860609	0.001404			OSBPL9P3	0.00433297	0.00183147	-1.24235	0.000201414	0.000361307
NT5E	4.8169	18.3164	1.92696	2.34e-08	7.2e-08			AC105053.1	0.370206	0.140893	-1.39373	3.13e-20	3.14e-19
HIST1H2BI	0.0129321	1.61655	6.96582	0.000140301	0.000257947			AC025566.1	0.00243611	0.0011301	-1.10813	2.53e-05	5.3e-05
AL356299.2	0.109733	0.384804	1.81012	1.62e-19	1.51e-18			AC098827.1	0.144711	0.0318896	-2.18202	1.09e-19	1.04e-18
AC005726.3	0.838711	1.71638	1.03312	7.69e-10	2.75e-09			PTPRO	2.66554	0.99795	-1.41739	1.15e-25	2.2e-24
AC073578.1	0.00789335	0.208128	4.72069	0.00596674	0.00869379			GIMAP8	23.3708	4.15901	-2.49039	3.45e-35	2.24e-32
CA9	0.30502	13.5178	5.46981	1.04e-23	1.56e-22			SCN7A	11.5827	2.31086	-2.32548	6.6e-31	3.74e-29
AC004816.1	0.890957	6.25817	2.81231	1.73e-31	1.16e-29			F8	6.55135	1.88671	-1.79592	6.38e-29	2.12e-27
CLDN10	0.438541	6.5123	3.89238	1.1e-07	3.17e-07			PTPRD-AS1	0.653172	0.138462	-2.23798	3.6e-30	1.64e-28
RNVU1-1	0.160765	0.614086	1.93349	0.000143779	0.000263723			AC093775.1	0.0175733	0.0030044	-2.54824	5.23e-11	2.09e-10
AL645949.1	0.0505931	0.122057	1.27055	0.000238819	0.000423429			ADAMTS1	30.4619	6.13974	-2.31075	5.47e-28	1.5e-26
CCDC162P	0.136078	0.499869	1.87712	0.00332945	0.00501629			CNTN6	3.35038	0.324834	-3.36655	1.81e-34	5.48e-32
AC104134.1	0.0206664	0.0452256	1.12985	0.000104895	0.000197003			AC079305.3	0.161254	0.0662277	-1.28383	3.92e-05	7.95e-05
RASL10B	0.41583	1.13775	1.45211	0.000494154	0.000835005			AC104237.1	0.0789557	0.0162011	-2.28495	5.79e-14	3.1e-13
GCLM	5.22172	10.7307	1.03915	1.31e-06	3.37e-06			AL390778.1	0.049821	0.01807	-1.46316	1.17e-07	3.36e-07
HAGLROS	0.162834	0.813508	2.32075	1.35e-08	4.27e-08			VSIG4	123.203	23.8143	-2.37113	2.64e-32	2.41e-30
AK4P3	0.0132777	0.0981839	2.88648	0.000123707	0.000229446			ZNF366	2.00605	0.542372	-1.887	3.6e-30	1.64e-28
RNU6-882P	0.531215	1.20434	1.18088	5.72e-08	1.69e-07			AC106782.4	0.0391405	0.0106023	-1.88429	1.34e-06	3.43e-06
RAMP1	6.49505	29.4993	2.18327	1.52e-16	1.06e-15			ESAM	63.7574	16.5149	-1.94883	1.61e-32	1.57e-30
AC068305.2	0.106716	0.794726	2.89669	3.32e-12	1.5e-11			AC092943.1	0.038038	0.0188318	-1.01427	0.000615904	0.0010259
AC096537.1	0.110501	0.509549	2.20516	2.39e-07	6.66e-07			LINC02201	0.0499508	0.0196849	-1.34342	1.2e-10	4.64e-10
AC073529.1	0.0605176	0.146689	1.27733	7.42e-14	3.93e-13			TSLP	0.603801	0.175814	-1.78002	4.49e-26	9.16e-25
TAS2R2P	0.00184663	0.205067	6.79506	2.58e-21	2.9e-20			CSTA	14.2502	6.95903	-1.03402	5.07e-23	6.97e-22
BOP1	5.40644	17.4433	1.68993	8.31e-29	2.69e-27			SLCO4C1	8.55342	3.69896	-1.20938	1.78e-22	2.28e-21
ZNF571-AS1	0.117511	0.318895	1.44029	7.8e-05	0.000150004			AL161668.4	0.105084	0.0361131	-1.54095	8.37e-13	4.01e-12
EFNA3	0.454879	3.33886	2.8758	5.02e-31	2.96e-29			PRELP	44.3915	14.7943	-1.58524	5.15e-24	8.03e-23
HNF1A	0.048126	0.520177	3.43411	0.000570746	0.00095567			LINC01963	3.40307	1.50439	-1.17766	2.82e-27	6.86e-26
ATAT1	1.66335	3.99554	1.26429	1.76e-25	3.3e-24			KLRF1	2.54927	0.8738	-1.54471	1.47e-19	1.37e-18
ANKRD18A	0.123193	0.395716	1.68355	1.02e-14	5.86e-14			AL928654.3	0.149348	0.0545589	-1.45279	1.51e-10	5.76e-10
AC073052.1	0.112994	0.33886	1.58445	1.31e-07	3.73e-07			RNU6-938P	0.00311117	0.00151951	-1.03385	9.25e-06	2.11e-05
ARL4AP5	0.0711494	0.147983	1.05651	1.68e-05	3.66e-05			AC008957.1	0.832464	0.398407	-1.06314	3.6e-11	1.46e-10
RF00285	0.0114453	0.117033	3.35409	4.03e-08	1.21e-07			DHH	0.523469	0.146046	-1.84168	5.61e-22	6.8e-21
CCL25	0.046047	0.305836	2.73158	4.94e-12	2.19e-11			AC119751.3	0.104822	0.0485155	-1.11142	4.16e-08	1.25e-07
UBD	3.99263	13.1434	1.71893	7.32e-07	1.93e-06			COLGALT2	1.30446	0.571964	-1.18945	2.7e-25	4.93e-24
DUXAP8	0.0821704	0.39733	2.27365	4.34e-10	1.59e-09			L1TD1	0.680938	0.219835	-1.6311	2.33e-28	6.9e-27
HOXA10-AS	0.0036855	0.0789136	4.42034	0.00404796	0.00603188			AP000777.3	0.00337584	0.00149142	-1.17856	0.000143489	0.00026331
AC019226.2	0.0577264	0.209549	1.85999	3.19e-05	6.58e-05			AC111188.3	0.0221722	0.0108983	-1.02465	0.000303441	0.000529857
SNORA71C	0.569859	3.5537	2.64064	2.66e-11	1.1e-10			SLC25A25	15.8493	5.03823	-1.65343	2.24e-23	3.25e-22
LINC00524	0.0558994	0.558508	3.32067	0.00578941	0.00844899			ZFYVE9	8.99045	3.61521	-1.31432	9.85e-29	3.14e-27
AC105250.1	0.0469279	0.0975687	1.05597	5.38e-05	0.000106398			AC092327.1	0.0274139	0.00518287	-2.40309	8.71e-08	2.54e-07
CCDC167	10.6437	26.8295	1.33381	1.87e-24	3.05e-23			PDE1B	1.91246	0.652442	-1.55151	9.13e-29	2.93e-27
AC120036.3	0.182444	0.861464	2.23934	1.98e-10	7.48e-10			SCN11A	0.104577	0.0454179	-1.20323	4.48e-23	6.19e-22
PGGHG	8.54421	33.1848	1.9575	5.02e-09	1.66e-08			CLSTN2	0.727449	0.332102	-1.13122	4.14e-13	2.04e-12
RPS10P18	0.0306614	0.0741847	1.2747	0.001477	0.00233372			MTND6P10	0.00130255	0.000514904	-1.33896	4.72e-05	9.44e-05
RF00426	0.033744	0.114346	1.7607	0.00159523	0.00250834			CLEC1A	4.59596	0.968268	-2.24689	2.24e-34	6.28e-32
LNCAROD	0.00807937	0.367061	5.50563	5.01e-08	1.49e-07			LY6G6E	0.114322	0.00986998	-3.53391	9.45e-21	1e-19
ACTG1P22	0.0240503	0.138984	2.53079	8.62e-10	3.06e-09			AC020917.3	0.0405321	0.0180731	-1.16522	5.86e-05	0.000115164
LINC01303	0.0338143	0.127066	1.90987	2.3e-11	9.51e-11			RETN	31.1599	4.0672	-2.93758	2.07e-30	1.02e-28
AP000786.1	0.389802	0.795945	1.02993	0.00206279	0.00319414			RNU6-365P	0.0238396	0.00226213	-3.39761	6.84e-06	1.59e-05
AL033397.1	0.0460843	1.78997	5.27951	4.23e-05	8.53e-05			EYA4	1.05176	0.405362	-1.37552	4.24e-22	5.21e-21
RN7SKP239	0.218448	0.662963	1.60164	2.23e-08	6.88e-08			LY86	21.5555	8.20329	-1.39378	1.45e-25	2.73e-24
AC129926.1	0.113557	0.526685	2.21352	0.00387762	0.00578982			CTDSPL	20.7612	9.91375	-1.06639	1.02e-27	2.66e-26
MROH6	2.00886	10.7951	2.42592	7.03e-23	9.5e-22			TTTY5	0.00314098	0.00133802	-1.23111	2.75e-05	5.74e-05
AL442663.4	0.513064	1.06914	1.05925	3.15e-10	1.17e-09			OR6C73P	0.00250974	0.000622043	-2.01245	1.97e-05	4.22e-05
AC104472.1	0.0292271	0.107683	1.88142	3.83e-10	1.41e-09			MTND6P14	0.00109335	0.000239002	-2.19366	8.54e-06	1.96e-05
DSG4	0.00136462	0.0370357	4.76235	0.000401286	0.000687685			MIR759	0.0115577	0.00262696	-2.13739	1.35e-05	2.99e-05
SATB2	0.329876	0.734084	1.15402	4.77e-09	1.58e-08			MMRN1	8.8842	1.76827	-2.32891	2.4e-27	5.92e-26
AP001453.2	0.282144	2.70451	3.26086	2.77e-30	1.3e-28			AC087664.1	0.029424	0.0096307	-1.61128	7.35e-07	1.94e-06
ABCB9	0.360827	0.812416	1.17091	3.66e-18	2.97e-17			AKAP13	21.3447	10.6363	-1.00488	3.11e-20	3.13e-19
IGLV10-54	7.13566	24.754	1.79455	0.000672934	0.00111481			ETV5	21.2783	9.14361	-1.21855	2.54e-23	3.64e-22
AC024267.5	0.0561592	0.191851	1.77239	9.17e-06	2.09e-05			LINC01985	0.520542	0.0847012	-2.61956	3.6e-28	1.02e-26
IGFL3	0.0131892	0.226581	4.10259	2.65e-05	5.53e-05			HEY2	1.85613	0.880347	-1.07616	6.01e-18	4.78e-17
AL121832.3	0.0719252	0.292943	2.02605	3.39e-26	7.07e-25			ADRB2	14.3732	1.69118	-3.08728	6.23e-36	1.79e-32
KLHL17	1.1694	3.09021	1.40193	1.65e-21	1.9e-20			PRKCQ	4.62343	1.57543	-1.55322	5.55e-30	2.43e-28
AC009097.2	0.0465571	0.20087	2.10919	3.7e-11	1.5e-10			BX088651.2	0.0159854	0.00106543	-3.90724	3.19e-11	1.3e-10
MAST1	0.0523895	0.404651	2.94933	1.57e-25	2.94e-24			AC074389.1	0.00278802	0.00101635	-1.45585	0.00159354	0.00250579
RNU6-834P	0.120415	0.340003	1.49753	6.21e-05	0.000121471			AC037441.2	0.0537609	0.0220396	-1.28646	8.43e-13	4.03e-12
TPI1	99.3037	218.903	1.14037	2.47e-28	7.24e-27			FGFR4	18.066	3.25074	-2.47444	7.74e-32	5.83e-30
INCENP	2.44695	5.75266	1.23325	4.78e-22	5.84e-21			DRC7	1.09019	0.399776	-1.44731	7.98e-10	2.85e-09
PRTFDC1	1.96044	4.6676	1.25151	1.52e-14	8.59e-14			TEK	23.5995	2.4594	-3.26238	1.62e-35	1.86e-32
IGLV3-27	8.7254	39.8926	2.19283	6.45e-06	1.51e-05			TUBB8P3	0.00426801	0.00195006	-1.13005	0.000181747	0.000328147
C9orf50	0.0671625	0.182633	1.44322	4.47e-11	1.8e-10			LINC00189	0.503426	0.236948	-1.08721	4.83e-18	3.88e-17
SLC7A9	0.0780548	0.506642	2.69841	2.32e-07	6.47e-07			AL160191.3	0.105005	0.02745	-1.93558	2.77e-12	1.26e-11
LINC01559	0.0125018	0.73467	5.87689	1e-10	3.9e-10			LINC01620	0.0170754	0.00463041	-1.88271	8.42e-09	2.72e-08
LINC00471	0.220709	0.460889	1.06228	4e-13	1.97e-12			AC027682.5	0.181619	0.0860332	-1.07795	7.89e-09	2.56e-08
AL122008.3	0.0204924	0.0849113	2.05087	3.71e-06	8.98e-06			AC073911.1	0.0583228	0.0270547	-1.10818	0.000770973	0.00126597
AC133540.1	0.030673	0.168401	2.45686	0.00115439	0.00185173			AGTR1	2.49797	0.718642	-1.79741	6.85e-29	2.26e-27
EPCAM	66.6411	201.572	1.59681	2e-30	9.85e-29			AF165147.1	0.125532	0.0614108	-1.0315	6.33e-18	5.02e-17
SLX1B	0.00960798	0.0273996	1.51185	1.02e-06	2.66e-06			AC008575.1	0.00923599	0.00438637	-1.07424	0.000770831	0.0012658
AC025062.1	0.275399	0.844048	1.6158	2.88e-07	7.94e-07			OR8D2	0.00054236	0.000247219	-1.13346	3.56e-05	7.28e-05
PCDH7	0.843459	2.71767	1.68798	3.97e-05	8.03e-05			PRKCH	8.73203	4.24079	-1.04198	1.46e-29	5.71e-28
HSPE1P4	0.0857692	0.173411	1.01566	0.000782472	0.00128381			MIR212	0.0233447	0.00328848	-2.8276	1.26e-05	2.81e-05
HIST2H2AB	0.0511015	1.75892	5.10518	1.14e-07	3.27e-07			OR2G3	0.000715783	0.000131644	-2.44288	4.08e-05	8.24e-05
LHX1	0.00474382	0.199189	5.39195	1.42e-06	3.62e-06			CD69	9.76086	4.4118	-1.14564	3.15e-15	1.91e-14
FAM155B	0.113351	0.890598	2.97397	2.89e-16	1.95e-15			AC134312.1	0.168491	0.0279856	-2.58992	1.24e-24	2.07e-23
BNIP3P39	0.0960175	0.431494	2.16797	0.00013561	0.000249896			RNU2-57P	0.0015865	0.000715867	-1.14809	1.46e-05	3.23e-05
AC005326.1	0.0911986	0.626548	2.78034	0.000169218	0.000307101			LINC01862	0.00428127	0.00164676	-1.37841	3.79e-05	7.7e-05
JAKMIP3	0.0873398	0.353462	2.01684	0.00321131	0.00484931			LBX1-AS1	0.0888675	0.040252	-1.1426	2.5e-12	1.14e-11
AL591806.1	0.0889183	0.187018	1.07263	9.17e-06	2.09e-05			HBG2	0.245496	0.0419898	-2.54759	4.04e-16	2.69e-15
AL590762.2	0.0246989	0.100972	2.03144	2.7e-09	9.14e-09			THBD	60.286	10.8195	-2.47819	1.39e-33	2.42e-31
TMEM210	0.00736745	0.0708707	3.26595	0.000223623	0.000398309			RNU6-922P	0.0514802	0.0123518	-2.0593	3.6e-07	9.82e-07
LINC01978	0.0391009	0.155044	1.9874	5.54e-10	2.01e-09			AC092652.1	0.291904	0.104012	-1.48875	7.98e-22	9.51e-21
AL355076.2	0.0537774	0.195439	1.86165	3.45e-15	2.08e-14			LRRC70	0.500392	0.216362	-1.20961	2.46e-14	1.36e-13
GS1-279B7.1	0.0101621	0.0576094	2.50311	0.00453007	0.00670651			RNA5SP267	0.00884658	0.00342619	-1.36851	8.76e-05	0.000166689
AC010735.2	0.28275	1.01748	1.8474	0.00151307	0.00238699			AC012409.5	0.0419304	0.0129789	-1.69183	3.98e-13	1.96e-12
AC090826.1	0.0159503	0.0490718	1.62131	0.00281162	0.00428139			C18orf63	0.144444	0.0330783	-2.12655	5.54e-21	6.03e-20
SAMD10	1.70486	5.56868	1.70769	1.32e-28	4.09e-27			GALNT18	22.8875	8.29903	-1.46355	3.39e-31	2.09e-29
TICRR	0.120124	0.777176	2.69372	1.28e-28	3.99e-27			AL138900.3	2.09316	0.651599	-1.68363	1.65e-20	1.71e-19
AC007879.4	0.0683522	0.173444	1.34341	4.42e-06	1.06e-05			AC108727.2	0.00612291	0.00193287	-1.66347	0.000136926	0.000252224
VN1R42P	0.208406	0.430116	1.04532	3.54e-09	1.19e-08			EDNRB	39.0899	3.47311	-3.49249	2.41e-35	2.02e-32
AC012645.4	0.131576	0.344944	1.39046	5.05e-11	2.02e-10			NEXN	8.3223	2.86107	-1.54043	1.43e-27	3.68e-26
VCAN	5.59547	20.4897	1.87257	1.73e-13	8.88e-13			AC006326.1	0.00661498	0.00112874	-2.55103	4.76e-06	1.14e-05
JAK3	2.10597	4.57965	1.12075	6.16e-18	4.89e-17			ITLN2	24.9095	0.982065	-4.66474	2.92e-35	2.02e-32
ARL14	0.114082	2.99667	4.71522	9.54e-05	0.000180404			GK2	0.00203417	0.00069781	-1.54353	0.000148722	0.000272241
HIST2H4A	0.0657748	0.284601	2.11333	1.19e-16	8.33e-16			AC105271.1	0.0319009	0.0152695	-1.06294	4.72e-08	1.41e-07
GGTA2P	0.0436169	0.0880579	1.01357	0.000966558	0.00156705			MS4A15	42.3402	10.7215	-1.98152	1.44e-27	3.69e-26
ANKRD36BP2	0.159582	1.0088	2.66027	9.8e-16	6.26e-15			RASGEF1B	6.41125	2.39154	-1.42267	9.99e-29	3.17e-27
AC138305.3	0.157463	0.328821	1.06229	5.38e-05	0.000106494			KC877392.1	0.3378	0.0594946	-2.50534	1.44e-19	1.35e-18
DPYSL4	0.343845	0.773352	1.16937	2.11e-05	4.51e-05			SPAG8	1.85516	0.813397	-1.18951	1.43e-15	8.99e-15
LMNB1-DT	0.00469155	0.0236363	2.33287	0.00012955	0.000239433			RPS3AP15	0.0696882	0.028815	-1.27409	3.26e-05	6.72e-05
ASNS	3.05518	9.57196	1.64756	7.06e-28	1.9e-26			PKHD1L1	0.972615	0.219522	-2.1475	3.48e-33	4.67e-31
AC099489.2	0.170122	0.389963	1.19677	1.04e-06	2.69e-06			AL592504.1	0.00336071	0.00112429	-1.57976	1.37e-05	3.04e-05
FCGR2C	0.842379	1.84713	1.13275	1.07e-06	2.77e-06			EHD2	103.154	40.5573	-1.34676	9.52e-28	2.5e-26
TLL2	0.0354791	0.198353	2.48303	1.43e-15	8.99e-15			MTDHP3	0.0719186	0.0206445	-1.80061	5.84e-08	1.73e-07
NPIPB6	0.0349893	0.0714128	1.02927	0.00124949	0.00199536			TMSB15A	3.94529	1.32261	-1.57675	6.58e-20	6.39e-19
AC048337.1	0.0339031	0.0856234	1.33659	5.42e-05	0.000107192			ADCY9	10.1973	4.54638	-1.16539	8.03e-26	1.58e-24
AP003500.1	0.0083296	0.207031	4.63546	3.34e-06	8.13e-06			SLIT3	12.6279	2.3607	-2.41933	1.34e-32	1.35e-30
SYTL2	2.12059	4.68631	1.14399	1.08e-09	3.81e-09			LINC02218	0.0187405	0.0042842	-2.12907	1.96e-08	6.09e-08
DLX4	0.503976	1.09201	1.11556	4.08e-06	9.8e-06			RN7SL76P	0.124994	0.0614738	-1.02381	9.99e-06	2.26e-05
PARPBP	0.405411	1.55198	1.93665	2.9e-24	4.64e-23			AC011625.1	0.142652	0.0291726	-2.28981	5.68e-16	3.72e-15
FAM83H	11.3891	24.9525	1.13152	7.86e-18	6.18e-17			FPR2	6.85904	0.967302	-2.82597	7.4e-30	3.15e-28
AC027801.4	0.0967144	0.234455	1.27751	7.18e-06	1.67e-05			KCTD12	54.2887	22.7565	-1.25437	3.13e-28	9e-27
AC126323.1	0.055611	0.39357	2.82318	4.27e-05	8.59e-05			MTND1P29	0.00187365	0.000905774	-1.04863	7.93e-05	0.000152135
KRTAP2-3	0.00824554	0.169921	4.36511	0.00120764	0.00193265			RNA5SP190	0.0452415	0.0206185	-1.1337	0.000328855	0.000570937
MIR4539	0.56324	1.73337	1.62175	4.72e-06	1.13e-05			AC009276.1	0.0273775	0.00973016	-1.49246	0.00180365	0.00281602
ZNF107	1.01023	2.45777	1.28266	1.41e-26	3.1e-25			RBM22P1	0.00169403	0.000601999	-1.49263	1.29e-06	3.33e-06
TXNP6	0.166912	0.548362	1.71604	0.000469591	0.000796231			AC090506.2	0.00191402	0.000881705	-1.11824	0.000135117	0.000249055
DMBX1	0.0114295	0.650782	5.83133	7.4e-26	1.46e-24			STX11	30.2123	3.78558	-2.99655	2.32e-36	1.79e-32
AC040174.1	0.00487329	0.0653434	3.74507	3.09e-05	6.38e-05			DNAJC5B	2.21157	0.979676	-1.1747	1.02e-13	5.34e-13
CREG2	0.0528577	0.283724	2.4243	0.000159583	0.000290885			LPA	0.0543445	0.0179526	-1.59794	8.02e-23	1.08e-21
AP000593.3	0.112097	0.386941	1.78737	2.66e-12	1.21e-11			PDE8B	2.35154	0.8458	-1.47522	1.98e-30	9.84e-29
IGHV3-60	0.440873	1.87993	2.09224	1.5e-10	5.75e-10			AC096921.2	2.06068	0.621891	-1.72838	2.46e-31	1.6e-29
CLDN6	0.283251	13.7587	5.60212	0.000100754	0.000189867			RNU6-529P	5.22189	1.28433	-2.02356	1.27e-29	5.05e-28
SCN8A	0.0706492	0.446616	2.66029	7.21e-21	7.76e-20			SNTG2	0.121644	0.0489375	-1.31365	2.41e-18	1.99e-17
AC112721.2	0.0482711	0.398447	3.04516	2.49e-15	1.52e-14			RFLNB	13.2322	5.19903	-1.34773	2.41e-23	3.46e-22
B3GNTL1	0.674328	1.47022	1.12451	7.35e-26	1.45e-24			PTGIS	13.7069	5.70385	-1.2649	4.08e-21	4.5e-20
NR5A1	0.0132045	0.0798366	2.59602	0.00430531	0.00639381			AC093107.2	0.103642	0.0476988	-1.11958	6.16e-07	1.64e-06
CALR4P	0.0291278	0.0715292	1.29614	0.000618045	0.00102927			LINC01628	0.00107762	0.000397383	-1.43924	1.58e-05	3.47e-05
DENND5B-AS1	0.0381181	0.101142	1.40783	0.000150566	0.000275454			SOX5	0.969595	0.290947	-1.73663	3.31e-31	2.06e-29
RPL3L	0.0401812	0.128975	1.6825	1.84e-11	7.68e-11			STX12	36.0195	17.4941	-1.04191	5.34e-34	1.2e-31
FIRRE	0.0767297	0.397869	2.37443	2.48e-07	6.88e-07			DNAH10	1.03131	0.337352	-1.61215	1.5e-15	9.4e-15
AC091212.1	0.0510947	0.203942	1.99691	0.000556257	0.000933538			LINC00472	0.881705	0.259371	-1.76528	7.45e-31	4.16e-29
RF00405	0.354901	0.854309	1.26734	0.00062677	0.00104294			GATA5	1.13639	0.394438	-1.52659	2.83e-20	2.86e-19
HIST1H1E	0.149503	9.45374	5.98264	9.05e-19	7.82e-18			BX005214.2	0.0195622	0.00282616	-2.79115	2.08e-09	7.12e-09
MIR4728	0.205738	0.827708	2.00832	6.93e-08	2.04e-07			AC021382.1	0.0660485	0.0170076	-1.95734	6.38e-10	2.3e-09
SNORD117	0.405363	1.28206	1.66118	8.12e-10	2.9e-09			FYB2	1.39612	0.676159	-1.04599	1.45e-15	9.13e-15
RNU6-652P	0.204203	1.32085	2.6934	1.59e-08	4.99e-08			AC092944.2	0.16904	0.0277547	-2.60656	1.75e-21	2.01e-20
AC097358.2	0.0138385	0.129702	3.22844	9.42e-21	1e-19			OR2S1P	0.474248	0.121485	-1.96486	5.85e-25	1.02e-23
B4GALT2	7.54687	17.1829	1.18703	1.06e-27	2.76e-26			SMIM34B	0.000254553	0.000101596	-1.32513	6.1e-06	1.43e-05
AL731533.2	0.153547	0.678135	2.14289	6.91e-16	4.48e-15			MRPL42P2	0.0399865	0.0154335	-1.37344	4.29e-05	8.63e-05
SLC7A5P1	0.111121	0.275415	1.30948	7.18e-10	2.57e-09			AC113368.1	0.103809	0.0198519	-2.38658	8.46e-15	4.9e-14
AC015813.1	1.26911	2.64766	1.06091	1.32e-05	2.93e-05			LINC02217	0.021316	0.00856759	-1.31497	5.46e-05	0.000107966
TMPRSS13	2.85642	6.28721	1.13821	2.82e-11	1.16e-10			MYOZ2	0.109557	0.0513859	-1.09223	5.15e-10	1.87e-09
AC061975.7	0.0391787	0.101148	1.36832	1.57e-06	3.99e-06			AL008628.1	0.0471695	0.0112894	-2.06289	6.88e-21	7.41e-20
RHPN2	3.65254	8.24217	1.17412	5.11e-11	2.04e-10			LILRA5	9.1383	2.29724	-1.99202	3.76e-29	1.33e-27
AC092868.1	0.18021	2.2773	3.65957	2.27e-09	7.75e-09			OR5E1P	0.123773	0.0194563	-2.66938	2.12e-28	6.33e-27
AC110285.6	0.111687	0.54134	2.27707	1.95e-13	9.95e-13			MIR645	0.759966	0.254199	-1.57998	2.99e-13	1.5e-12
FAM241B	4.52178	9.47157	1.06671	1.28e-19	1.21e-18			LMO2	14.7817	3.89014	-1.92592	1.33e-33	2.34e-31
RNU6-866P	0.0304465	0.121806	2.00023	0.0020501	0.00317578			SNX18P4	0.00417033	0.00073237	-2.50952	2.43e-07	6.74e-07
ANO9	2.08911	6.65145	1.67078	1.91e-18	1.59e-17			SPRY4	24.3088	11.0518	-1.13719	1.28e-19	1.21e-18
VPS9D1-AS1	0.474774	3.12427	2.7182	2.94e-26	6.18e-25			Z97205.1	0.00971875	0.00206233	-2.23649	1.08e-05	2.44e-05
LINC00115	0.263061	0.686673	1.38423	4.53e-22	5.55e-21			CEACAM8	1.07353	0.252322	-2.08902	2.36e-15	1.45e-14
AC127024.4	0.754119	1.51992	1.01113	3.67e-08	1.11e-07			LINC00636	0.116888	0.0379883	-1.6215	2.09e-11	8.67e-11
AC006128.1	0.72241	1.66415	1.2039	6.2e-09	2.03e-08			PCDHGB7	2.53001	0.777174	-1.70283	1.17e-30	6.21e-29
AC011921.1	0.188331	0.378428	1.00674	1.93e-09	6.63e-09			PTCHD1	0.26271	0.121467	-1.1129	5.99e-18	4.76e-17
AC093833.1	7.89e-05	0.0559251	9.4699	0.00653466	0.00946647			AC002091.2	1.39132	0.677695	-1.03775	8.86e-17	6.3e-16
HAMP	0.314747	0.683247	1.11822	1.1e-07	3.17e-07			TMEM273	8.62735	2.92764	-1.55918	3.52e-31	2.15e-29
AC110769.2	0.0613095	0.159186	1.37653	1.85e-14	1.04e-13			XIRP2	0.0338195	0.010358	-1.70711	7.33e-15	4.27e-14
SAPCD1	0.142246	0.461235	1.69712	4.74e-14	2.55e-13			AC078889.1	0.101416	0.0461303	-1.1365	5.88e-07	1.57e-06
AC021218.1	0.0598858	0.391708	2.70949	0.000540124	0.000907923			TRGC1	0.715499	0.341351	-1.06769	3.79e-20	3.77e-19
MIR210HG	1.61274	3.48992	1.11368	1.28e-10	4.92e-10			KIF19	1.77796	0.745773	-1.25342	3.55e-10	1.31e-09
AP000424.1	0.0139242	0.240801	4.11217	6.43e-20	6.25e-19			AC092667.1	0.143703	0.040063	-1.84274	7.86e-24	1.2e-22
RNU6-856P	0.34421	0.724798	1.07429	0.00143365	0.00227043			MTCO3P5	0.0491329	0.01267	-1.95527	3.65e-09	1.22e-08
AL162411.1	0.101157	0.502397	2.31223	2.23e-05	4.73e-05			CRHBP	0.258642	0.106765	-1.27652	8.95e-19	7.75e-18
AC093151.2	0.238909	0.523732	1.13237	3.53e-05	7.21e-05			C1orf194	11.4009	2.47533	-2.20345	5.48e-12	2.41e-11
AC008667.1	0.0302967	0.0881338	1.54053	0.000334541	0.000580108			AC130371.2	2.74478	1.02001	-1.4281	5.81e-27	1.35e-25
UBE2S	2.28389	7.31078	1.67853	1.22e-18	1.04e-17			AC106901.1	0.00100122	0.000153521	-2.70525	3.62e-05	7.38e-05
DDX11	1.23573	3.34263	1.43561	1.78e-20	1.83e-19			AC244670.1	0.0201026	0.00960304	-1.06582	2.1e-06	5.25e-06
AP003717.1	0.196799	0.660329	1.74646	1.8e-08	5.61e-08			PNPLA6	29.6072	9.88739	-1.58228	6.43e-34	1.37e-31
THY1	6.37021	15.8921	1.3189	9.9e-14	5.19e-13			AL731557.1	0.387137	0.10159	-1.93009	4.33e-23	5.99e-22
MYL6B	5.19111	10.3948	1.00174	5.84e-20	5.71e-19			MIR204	0.00705585	0.000694059	-3.34569	4.84e-06	1.15e-05
GCKR	0.0614531	0.396213	2.68872	5.32e-08	1.58e-07			MYH2	0.26857	0.0328161	-3.03282	1.42e-27	3.64e-26
AC027243.1	0.00890089	0.063597	2.83694	0.0035494	0.00532719			LINC02471	5.98839	1.30003	-2.20363	1.27e-26	2.81e-25
AC136475.3	3.73569	16.4031	2.13452	1.11e-06	2.87e-06			VTA1P1	0.0844532	0.035756	-1.23997	3.48e-11	1.42e-10
AL662791.1	0.336832	0.873507	1.37479	5.05e-11	2.02e-10			ABCG2	4.26939	1.06929	-1.99738	1.37e-30	7.15e-29
TRIM2	5.21556	14.8422	1.50881	2.52e-16	1.71e-15			AC136443.4	0.00349642	0.00156207	-1.16242	0.000106495	0.000199758
AC007996.1	0.670386	1.46529	1.12812	1.9e-09	6.53e-09			SLC25A39P2	0.0780886	0.0121778	-2.68086	1.72e-07	4.85e-07
AP006621.2	0.788627	1.67503	1.08677	4.66e-06	1.11e-05			DIXDC1	4.74021	2.01043	-1.23745	4.76e-29	1.63e-27
CEP72	1.09286	2.57506	1.2365	1.32e-23	1.96e-22			MIR126	2.86179	1.20358	-1.24959	3.26e-10	1.21e-09
GRIN1	0.0617691	0.44041	2.83389	1.13e-18	9.66e-18			PPIAP27	0.00661008	0.00263001	-1.3296	2.55e-05	5.34e-05
AC017083.1	0.0980496	0.341401	1.79988	3.58e-20	3.58e-19			ALDH2	58.1483	24.5111	-1.2463	7.25e-28	1.95e-26
DEPDC1	0.175345	2.06688	3.55919	2.97e-30	1.39e-28			HPAT5	0.0525931	0.0150412	-1.80596	2.99e-10	1.11e-09
IGLL5	10.6863	54.5935	2.35297	1.59e-13	8.19e-13			OR52B4	0.00133931	0.000644872	-1.05441	0.000107449	0.000201383
AC092580.2	0.0151179	0.049746	1.71832	0.00199481	0.00309403			AC016885.2	0.365363	0.0345566	-3.4023	6.66e-22	7.99e-21
AL034417.2	0.127034	0.364777	1.5218	4.99e-12	2.21e-11			LINC01716	0.0106026	0.00440214	-1.26813	2.37e-06	5.87e-06
IGLL3P	0.122475	0.4847	1.98461	1.47e-05	3.25e-05			AC010255.2	1.31635	0.360942	-1.8667	1.31e-10	5.03e-10
RUSC1	4.80877	10.6122	1.14198	1.93e-29	7.33e-28			NPY2R	0.0170208	0.00624904	-1.44559	9.73e-06	2.21e-05
AC141557.2	0.0385828	0.460401	3.57686	2.95e-20	2.97e-19			SIGLEC22P	0.664317	0.223487	-1.57168	4.31e-23	5.97e-22
IGLV9-49	5.25586	44.498	3.08174	7.15e-06	1.66e-05			MIR3151	0.262004	0.112232	-1.22311	1.14e-07	3.27e-07
AC090192.2	0.0069329	0.244696	5.14139	1.23e-06	3.16e-06			AC022325.1	0.00758594	0.00206481	-1.87732	1.84e-11	7.7e-11
MAP7D2	0.269368	2.60354	3.27282	2.84e-17	2.12e-16			FAM189A1	0.900089	0.208361	-2.11098	7.47e-30	3.17e-28
CYP27C1	0.126144	0.914072	2.85724	2.25e-14	1.25e-13			MAFF	16.6582	5.82456	-1.51601	1.23e-17	9.48e-17
NUP155	2.59674	6.58872	1.3433	3.42e-29	1.22e-27			BET1P1	0.471656	0.0870773	-2.43737	5.85e-23	7.97e-22
IL21	0.0409172	0.0992708	1.27866	0.000528087	0.000889119			AC018755.2	0.00666274	0.00206673	-1.68876	4.63e-05	9.27e-05
MTRF1LP2	0.00388234	0.0411673	3.4065	0.000113506	0.000211871			CR788268.1	0.00593336	0.00134611	-2.14005	4.19e-05	8.44e-05
P3H4	2.80817	11.591	2.0453	6.79e-29	2.24e-27			DUXA	0.0918345	0.0143492	-2.67806	4.34e-17	3.17e-16
SUPT4H1P1	0.0299978	0.070523	1.23323	0.00102837	0.00166118			LINC01332	0.0973929	0.0412979	-1.23775	5.38e-14	2.88e-13
GLRA3	0.0285934	0.236616	3.0488	4.93e-06	1.17e-05			MIR548AS	0.0272614	0.00871377	-1.64549	5.96e-06	1.4e-05
Z85994.1	0.0127599	0.133041	3.38218	6e-06	1.41e-05			EVI2B	31.6384	13.5735	-1.22088	2.24e-24	3.62e-23
AC091390.1	0.102975	0.260343	1.33812	1.43e-10	5.49e-10			LINC01099	0.120147	0.0402302	-1.57846	1.43e-11	6.07e-11
GAPDHP71	0.0394031	0.113545	1.52688	2.88e-07	7.94e-07			AC087521.1	1.09927	0.174105	-2.65852	1.64e-26	3.57e-25
BCL2L12P1	0.0098193	0.0972242	3.30762	6.52e-09	2.13e-08			RNF10P1	0.0138818	0.00403205	-1.7836	8.04e-09	2.6e-08
ADAM28	0.922324	4.43954	2.26706	1.53e-24	2.53e-23			OR5AK3P	0.00474793	0.00138592	-1.77645	2.18e-06	5.44e-06
ECE2	0.560188	2.15704	1.94507	5.69e-25	9.92e-24			AC009974.1	1.06908	0.459633	-1.21781	2.19e-20	2.23e-19
AC087045.2	0.0486381	0.188542	1.95473	1.42e-09	4.94e-09			AC092354.1	0.393614	0.171374	-1.19964	8.46e-13	4.04e-12
RN7SKP287	0.157475	0.49113	1.64099	1.1e-05	2.48e-05			FAM110D	4.37661	0.92306	-2.24532	1.06e-32	1.11e-30
KRT18P25	0.050076	0.11587	1.21031	1.51e-07	4.28e-07			BX276092.4	0.00214073	0.000104526	-4.35617	8.12e-06	1.87e-05
ZDHHC9	17.2799	41.0036	1.24666	3.91e-19	3.51e-18			P2RX2	0.756746	0.218232	-1.79394	1e-25	1.94e-24
AC087289.3	0.042001	0.0971272	1.20945	3.55e-07	9.71e-07			RBM24	0.582489	0.267727	-1.12147	1.98e-18	1.65e-17
DDX12P	0.254075	1.21577	2.25854	1.45e-27	3.72e-26			AC092628.2	0.00186314	0.000823671	-1.17759	2.09e-05	4.46e-05
CCNF	0.942872	3.31265	1.81285	3.02e-29	1.09e-27			AC112200.2	0.0114291	0.00290734	-1.97494	9.03e-06	2.06e-05
AC010547.2	0.1054	0.523249	2.31162	0.00190576	0.00296498			PEAR1	5.20797	1.33251	-1.96658	4.12e-32	3.43e-30
PCAT7	0.128357	0.578818	2.17294	4.48e-14	2.42e-13			RNA5SP121	0.0211857	0.00289211	-2.8729	4.94e-05	9.85e-05
SNORA60	0.604773	2.18487	1.85308	1e-11	4.31e-11			LINC02518	0.187864	0.0864813	-1.11923	3.64e-16	2.43e-15
COL5A1	7.83656	31.8734	2.02406	3.66e-20	3.66e-19			NHEG1	0.05835	0.00954975	-2.6112	1.55e-12	7.24e-12
TRIM54	0.0966919	0.995064	3.36332	9.23e-10	3.27e-09			PALM2-AKAP2	0.114068	0.0534312	-1.09414	2.06e-14	1.15e-13
FAM27E3	0.0829816	0.191387	1.20563	2.32e-06	5.75e-06			OR9A2	0.00613781	0.0030063	-1.02973	0.000250619	0.000443325
HSPA7	1.93235	4.90268	1.34321	4.45e-08	1.33e-07			OR56B2P	0.013679	0.00294619	-2.21504	4.57e-05	9.17e-05
CKS1BP7	0.0780595	0.24805	1.66799	1.51e-07	4.3e-07			ITIH5	5.63795	1.35447	-2.05744	1.48e-31	1.02e-29
LINC00637	0.0311993	0.0667683	1.09765	6.16e-05	0.000120502			PMP2	0.0273305	0.0130627	-1.06506	2.71e-11	1.11e-10
AC012073.1	0.536883	1.26755	1.23936	1.02e-17	7.91e-17			OVCH1	1.27099	0.0867784	-3.87247	3.23e-32	2.87e-30
NKAIN3-IT1	0.00948778	0.124798	3.71738	8.03e-05	0.000153899			MEOX1	1.14477	0.516673	-1.14773	8.19e-05	0.000156834
CA7	0.0150012	0.0914513	2.60792	3.98e-10	1.46e-09			KRT73	0.0235563	0.00600629	-1.97157	1.93e-09	6.65e-09
ASPHD1	0.847383	5.25907	2.63372	1.48e-15	9.29e-15			AL137076.1	0.0295288	0.00430252	-2.77887	7.18e-09	2.34e-08
CYP21A1P	0.172021	0.360901	1.06902	0.00357768	0.00536801			AL450468.2	0.0384906	0.017274	-1.1559	1.35e-08	4.26e-08
AC116552.1	0.125686	0.284283	1.1775	1.65e-05	3.6e-05			ZBTB16	4.54112	1.08485	-2.06556	8.94e-22	1.06e-20
DKC1	8.78946	18.897	1.10431	2.35e-31	1.54e-29			AC021269.1	0.00175126	0.000796796	-1.13611	0.000175693	0.000318048
MIXL1	0.152783	0.538458	1.81735	2.96e-12	1.34e-11			AC027449.1	0.397849	0.152684	-1.38167	3.41e-16	2.29e-15
AL353803.1	0.00722929	0.04497	2.63704	6.32e-05	0.000123489			VWFP1	0.797039	0.173155	-2.20258	9.35e-19	8.07e-18
AL079303.1	0.0668631	0.563512	3.07516	2.91e-19	2.65e-18			OR8B5P	0.00560961	0.00191424	-1.55113	7.9e-05	0.000151614
AC008870.2	0.413751	0.883851	1.09504	1.48e-15	9.29e-15			ZNF705A	0.0411325	0.0137562	-1.5802	1.94e-15	1.2e-14
BRIP1	0.1962	1.09023	2.47423	8.76e-30	3.63e-28			EGR2	15.0298	4.10906	-1.87095	1.01e-22	1.33e-21
KRT18P23	0.0279592	0.061829	1.14496	0.000155047	0.000282991			GGTA1P	5.12947	2.03117	-1.3365	5.5e-29	1.85e-27
AL590560.1	0.983532	2.15598	1.1323	0.000854746	0.00139483			AC002398.2	0.232322	0.0422653	-2.45858	4.38e-24	6.88e-23
MIR570	4.17094	8.47537	1.0229	0.000626306	0.00104222			CBFA2T3	2.52866	1.19554	-1.08071	1.07e-22	1.41e-21
AL096828.3	0.301683	1.13786	1.91521	7.45e-22	8.92e-21			AC128707.1	0.0607547	0.00883386	-2.78188	1.23e-14	7e-14
LINGO1	0.253872	1.25622	2.30692	2.17e-14	1.21e-13			CEBPB-AS1	0.718368	0.358589	-1.00239	6.19e-22	7.45e-21
SAPCD2	0.388706	4.60319	3.56588	1.9e-32	1.81e-30			PGPEP1L	0.0557631	0.0269051	-1.05143	2.36e-09	8.02e-09
HIST1H2BJ	0.700267	3.25209	2.21539	1.1e-08	3.52e-08			GSTA3	1.72972	0.302705	-2.51456	2.09e-25	3.87e-24
KIAA1211	0.416579	1.00911	1.27643	1.7e-07	4.79e-07			CYP2G2P	0.0191007	0.00779074	-1.29379	1.99e-07	5.59e-07
TYMSOS	0.188924	0.925049	2.29173	3.12e-22	3.9e-21			ATOH8	17.0148	5.59105	-1.6056	2.39e-23	3.44e-22
MFSD9	2.2176	4.44172	1.00212	1.65e-26	3.59e-25			GRASP	16.6522	3.29601	-2.33692	1.54e-32	1.5e-30
CROCCP5	0.0143378	0.050219	1.80841	6.33e-06	1.48e-05			FTLP19	0.0163048	0.00746114	-1.12783	9.01e-05	0.000171018
SGO1	0.167735	1.33629	2.99398	1.28e-30	6.76e-29			FO681492.1	1.16734	0.168252	-2.79453	1.14e-33	2.09e-31
FGD6	3.1652	6.40673	1.01729	1.67e-14	9.43e-14			HNRNPA1P72	0.0144326	0.00557641	-1.37192	0.000308931	0.000538926
CRABP2	3.75527	189.42	5.65652	1.88e-28	5.69e-27			RNU6-901P	0.0238544	0.0037259	-2.67859	1.96e-06	4.92e-06
TMEM145	0.0856521	0.521133	2.60509	4.42e-14	2.38e-13			PAK5	0.10636	0.0328834	-1.69353	1.9e-19	1.76e-18
RPS6P22	0.0181218	0.0537922	1.56967	0.000461158	0.000782895			AC011467.4	0.0274025	0.0052621	-2.3806	1.21e-09	4.26e-09
RNU6-875P	0.063719	0.320265	2.32947	0.000178251	0.000322357			TCP11X1	0.00531296	0.00147383	-1.84995	1.79e-09	6.17e-09
RPL7P28	0.0154572	0.0746306	2.27148	6.4e-06	1.5e-05			NDUFS5P6	0.0043839	0.00178767	-1.29414	3.87e-05	7.85e-05
IGHV1-69D	17.0073	99.3906	2.54696	3.73e-12	1.67e-11			PCYT1B-AS1	0.00712859	0.00122864	-2.53655	9.18e-05	0.000174077
SYT14	0.0115107	0.13612	3.56383	3.79e-08	1.14e-07			AC108120.2	0.005416	0.000909296	-2.5744	1.06e-05	2.39e-05
LNCSRLR	0.0913188	0.388277	2.0881	9.82e-06	2.23e-05			AC118470.1	0.00154481	0.0005499	-1.49019	1.64e-05	3.58e-05
RN7SKP80	0.432382	2.37372	2.45677	9.14e-05	0.000173343			AP001595.1	0.00395449	0.0015552	-1.34639	3.12e-05	6.44e-05
TIGD3	0.243194	0.618468	1.34659	3.03e-15	1.83e-14			AC111193.1	0.0167535	0.00718833	-1.22074	0.000135712	0.000250071
IGKV2-26	0.256254	1.04344	2.02569	1.63e-07	4.63e-07			AC117489.1	0.20256	0.0792964	-1.35302	6.06e-21	6.56e-20
AL031777.1	0.119052	0.800071	2.74853	1.94e-13	9.87e-13			SPATS1	0.242623	0.0463319	-2.38864	6.76e-16	4.39e-15
TBC1D29	0.0134313	0.0328275	1.2893	0.00243599	0.00373662			MT-TN	0.030767	0.0111127	-1.46917	1.42e-06	3.64e-06
IFITM1	62.0903	127.536	1.03847	1.7e-06	4.3e-06			TCAF2P1	0.0673283	0.0336113	-1.00227	2.96e-10	1.1e-09
TSTA3	13.078	32.5592	1.31593	3.94e-25	7.03e-24			AC027601.2	0.80229	0.21274	-1.91504	5.6e-29	1.88e-27
AC004771.2	0.0838589	0.205727	1.2947	1.63e-08	5.1e-08			AC078909.1	0.0636817	0.0300898	-1.0816	4.68e-05	9.36e-05
PNMA6A	0.325724	1.28106	1.97561	4.73e-05	9.45e-05			AC002451.1	0.336706	0.159569	-1.0773	2.9e-14	1.6e-13
AL078587.1	0.078114	0.411875	2.39855	3.37e-17	2.49e-16			TUBA1A	94.9765	44.2843	-1.10078	4.36e-26	8.91e-25
IGLV3-32	0.0492984	0.379163	2.9432	4.99e-08	1.49e-07			DUSP1	515.859	164.487	-1.649	1.65e-24	2.72e-23
PLA2G4D	0.104893	0.259164	1.30495	0.000504586	0.000851881			TTLL7	1.89767	0.669702	-1.50264	2.37e-25	4.37e-24
AL139125.2	0.108151	0.224591	1.05426	4.7e-05	9.39e-05			AC091893.1	0.00562657	0.00220807	-1.34947	1.27e-05	2.82e-05
AC245100.3	0.0265715	0.299255	3.49342	1.03e-05	2.33e-05			AC084030.1	0.324375	0.0149083	-4.44347	1.47e-32	1.45e-30
IGLV6-57	20.418	103.449	2.341	1.76e-11	7.38e-11			ACKR1	32.9542	6.49828	-2.34233	1.76e-26	3.82e-25
UBE2QL1	0.110526	0.491859	2.15386	8.21e-07	2.16e-06			VIPR1-AS1	0.552501	0.214069	-1.36791	5.75e-14	3.07e-13
GPR19	0.110368	0.513786	2.21884	1.01e-21	1.19e-20			SGK1	26.6055	11.8236	-1.17005	3.61e-19	3.25e-18
HOXA11	0.0205287	0.287533	3.80802	0.00472061	0.00697242			RNU7-9P	0.0104488	0.00255054	-2.03446	2.5e-05	5.26e-05
GAS5	28.4191	57.4724	1.01601	4.37e-11	1.76e-10			NKG7	27.8354	12.8824	-1.11152	1.28e-15	8.1e-15
MIR5195	0.509939	1.13417	1.15324	1.36e-11	5.78e-11			AC092691.1	1.4169	0.180155	-2.97543	3.88e-32	3.26e-30
AC078820.1	0.0416593	0.327254	2.9737	3.3e-09	1.11e-08			AL139300.2	0.294692	0.086502	-1.7684	2.66e-23	3.8e-22
AL136528.1	0.0792014	0.162471	1.03659	0.00120149	0.00192334			LRRN3	4.19417	0.640521	-2.71107	1.15e-31	8.11e-30
TIMM8AP1	0.813381	3.93856	2.27567	1.67e-07	4.71e-07			VEGFD	28.5279	2.4483	-3.54252	1.32e-34	4.36e-32
AC005670.1	0.0308234	0.136754	2.14949	2.73e-10	1.02e-09			CATIP	1.22386	0.439725	-1.47677	2.12e-14	1.19e-13
LINC02041	1.08597	3.4826	1.68118	0.000183279	0.000330773			AC109779.1	0.113828	0.0355687	-1.67818	1.85e-16	1.28e-15
TDGF1P5	0.0490326	0.216325	2.14139	1.08e-05	2.43e-05			PDZD9	0.154523	0.0745825	-1.05091	6.82e-16	4.43e-15
SDF2L1	14.8074	30.753	1.05441	1.43e-18	1.21e-17			C16orf54	6.08237	2.95948	-1.03929	7.73e-19	6.73e-18
IGF2BP1	0.0256379	1.04526	5.34944	2.29e-07	6.38e-07			LEPR	7.08399	1.98683	-1.8341	1.07e-30	5.75e-29
AC105339.2	0.0543792	0.146039	1.42523	8.96e-23	1.19e-21			GAB2	14.8303	7.09571	-1.06353	1.72e-25	3.24e-24
ARTN	0.195019	1.08624	2.47765	1.14e-16	7.99e-16			AL592464.2	0.00150383	0.000734019	-1.03475	1.01e-05	2.28e-05
AC011742.3	0.0490342	0.204603	2.06097	2.28e-08	7.03e-08			LGALSL	19.6231	5.39323	-1.86333	2.52e-30	1.2e-28
AL445183.2	0.0466474	0.410808	3.1386	6.74e-05	0.000131224			AL353747.3	0.657237	0.25642	-1.35791	3.39e-11	1.38e-10
AC068724.1	0.0295346	0.150154	2.34597	2.73e-16	1.85e-15			PF4	2.41551	0.626824	-1.94619	6.75e-21	7.28e-20
AC131009.1	0.205617	0.550955	1.42198	1.35e-10	5.18e-10			SESN1	12.7589	4.06797	-1.64912	6.81e-33	7.82e-31
RN7SL221P	0.15566	0.543324	1.80341	8.73e-12	3.77e-11			WNT2B	0.852619	0.357476	-1.25405	4.85e-28	1.35e-26
MCM10	0.193572	1.87035	3.27236	9.01e-29	2.89e-27			UNGP3	0.143991	0.0536095	-1.42542	1.88e-13	9.6e-13
MMP13	0.193198	12.2509	5.98666	3.73e-25	6.68e-24			COL4A2-AS1	0.429777	0.149421	-1.52421	2.94e-15	1.78e-14
NAT8L	0.0917603	0.767443	3.06412	2.15e-09	7.35e-09			DEFB113	0.00355234	0.000569331	-2.64143	1.44e-05	3.18e-05
FANCI	1.11952	4.21141	1.91143	4.18e-31	2.51e-29			RD3	0.115175	0.0301054	-1.93573	3.68e-16	2.45e-15
RNF43	2.55218	5.88093	1.20431	1.78e-16	1.23e-15			C20orf85	55.8488	11.5727	-2.27081	2.56e-15	1.56e-14
AL928654.1	0.536338	1.09945	1.03557	3.35e-11	1.37e-10			NFASC	1.19853	0.462725	-1.37303	4.48e-25	7.94e-24
LINC02156	0.0205519	0.239684	3.54379	6.56e-13	3.17e-12			C10orf67	1.79056	0.117929	-3.92442	1.01e-35	1.79e-32
AC092828.1	0.0471635	0.261934	2.47346	0.000437641	0.000745688			GLDN	5.0866	0.924064	-2.46064	9.34e-30	3.83e-28
AC116049.2	0.00150162	0.175332	6.86742	1.84e-05	3.98e-05			CLEC1B	0.275574	0.0707527	-1.96158	4.49e-30	2e-28
SAMMSON	0.00827393	0.0402029	2.28066	5.93e-05	0.000116335			RNMTL1P1	0.00151817	0.000739495	-1.03772	7.96e-06	1.83e-05
AC008115.2	0.0192712	0.269081	3.80353	9.04e-05	0.000171621			AC006333.1	0.00572827	0.00140787	-2.02458	0.000344939	0.000597119
HIST1H2AE	0.410722	5.60821	3.77131	5.96e-12	2.62e-11			PPP1R32	3.50784	1.30092	-1.43105	3.07e-12	1.39e-11
AC007128.2	0.00367383	0.338385	6.52524	3.58e-15	2.15e-14			FAM167A	10.6285	2.76943	-1.94028	4.95e-26	1e-24
AC103740.2	0.00805913	0.12196	3.91964	1.93e-12	8.91e-12			AC068483.1	0.000745141	9.46e-05	-2.97803	9.03e-06	2.06e-05
AL513174.1	0.0551852	0.125779	1.18854	0.000136346	0.000251199			AC009314.1	0.0459654	0.0127946	-1.84502	1.63e-06	4.12e-06
AP000424.2	0.0549884	0.31928	2.53762	2.3e-09	7.85e-09			OR8G2P	0.00319391	0.000423181	-2.91598	4.06e-05	8.19e-05
AIMP2	6.12061	12.5341	1.03411	9e-26	1.76e-24			HNRNPA3P14	0.0295618	0.0114431	-1.36925	5.24e-07	1.41e-06
HIST1H1PS1	0.106736	1.41992	3.73368	1.47e-16	1.03e-15			MTND6P19	0.00618774	0.00178784	-1.7912	7.59e-05	0.000146305
IQANK1	2.73703	13.0831	2.25702	3.62e-30	1.64e-28			AC068408.1	0.0669192	0.0234446	-1.51317	8.63e-07	2.26e-06
IGHV5-51	49.0412	263.979	2.42836	2.24e-12	1.03e-11			AC233976.1	0.270131	0.0975819	-1.46897	1.09e-15	6.92e-15
AC096720.1	0.292627	0.624168	1.09287	0.00132296	0.00210488			C2orf73	0.555602	0.163924	-1.76102	1.19e-17	9.22e-17
L29074.1	0.0145653	0.0573777	1.97795	0.000284045	0.000498008			INSYN1	1.10851	0.404818	-1.45327	5.54e-25	9.7e-24
HTR1D	0.226898	1.26882	2.48337	5.79e-07	1.54e-06			CTNNAL1	32.7202	11.9558	-1.45247	7.64e-30	3.24e-28
LINC02477	0.00481763	0.0467788	3.27946	0.000877641	0.00142996			AL512430.4	0.00267945	0.00113866	-1.23461	8.05e-05	0.000154284
LINC01185	0.0258753	0.0628881	1.28121	0.00129487	0.00206315			OR6K5P	0.0215447	0.00144506	-3.89813	1.47e-15	9.24e-15
PTGR1	7.25261	18.1834	1.32605	2.55e-07	7.06e-07			AC022709.1	0.00770431	0.00251302	-1.61624	2.66e-05	5.57e-05
LINC02205	0.0126626	0.0987005	2.96249	0.00299604	0.00454475			MAFTRR	0.188808	0.0886779	-1.09027	2.04e-15	1.26e-14
MEP1A	0.0990829	0.301813	1.60695	0.000593985	0.000992268			MS4A3	0.0878222	0.0239436	-1.87494	1.7e-14	9.57e-14
KHDC1L	0.0162106	0.647776	5.32049	1.38e-06	3.54e-06			AL137025.1	0.0400305	0.0163485	-1.29194	6.47e-11	2.57e-10
AL133153.1	0.0259817	0.25802	3.31192	5.1e-17	3.7e-16			GIMAP5	1.4528	0.454544	-1.67635	1.68e-28	5.13e-27
EFNA2	0.0110464	0.518739	5.55336	5.43e-18	4.33e-17			NME9	0.822507	0.366979	-1.16433	3.56e-09	1.19e-08
AL034345.2	0.00902207	0.0490798	2.4436	2.87e-08	8.76e-08			AC073135.1	0.0015488	0.00071413	-1.11689	8.18e-05	0.000156576
S100P	6.13099	196.39	5.00146	9.6e-12	4.13e-11			BMP2	25.2855	7.36744	-1.77908	4.02e-25	7.17e-24
TPI1P1	1.16047	2.41989	1.06023	5.47e-06	1.29e-05			MIR6131	0.13527	0.0359464	-1.91192	1.35e-10	5.19e-10
LINC01341	0.146767	0.297856	1.02109	0.00108431	0.00174589			OR4N2	0.0172811	0.00256259	-2.75352	4.82e-07	1.3e-06
AL023803.3	0.0162624	0.0767117	2.23791	2.69e-06	6.62e-06			AC027281.1	1.42542	0.340537	-2.0655	1.93e-12	8.92e-12
AP006621.1	0.0939113	0.192821	1.03789	0.00476496	0.0070343			EPM2A	1.7521	0.764342	-1.1968	5.89e-33	6.86e-31
RNASE10	0.0274399	0.131843	2.26447	2.46e-06	6.09e-06			PLPPR3	1.78141	0.730238	-1.28658	1.09e-12	5.17e-12
CBX3	23.5202	47.732	1.02105	6.51e-30	2.81e-28			ERICH3	2.59303	0.630299	-2.04053	4.1e-15	2.45e-14
CNGA1	0.149587	0.638353	2.09337	1.49e-08	4.69e-08			AC005798.1	0.0151745	0.00544588	-1.47841	2.54e-05	5.34e-05
CAMK2N2	0.077981	0.640942	3.039	1.64e-15	1.02e-14			EEF1A1P6	37.1172	9.57448	-1.95482	1.49e-22	1.93e-21
FBXO43	0.0589059	0.242135	2.03933	3.15e-23	4.45e-22			INMT-MINDY4	0.242423	0.0259848	-3.22178	5.98e-31	3.42e-29
FAM3C2	2.67085	6.96769	1.38338	9.9e-16	6.32e-15			TRHDE-AS1	0.172562	0.067475	-1.35469	1.99e-28	5.99e-27
PRR11	1.02877	4.56301	2.14906	1.07e-20	1.13e-19			AC025947.1	0.0119068	0.00387097	-1.62101	4.18e-05	8.42e-05
FAM83B	0.0999219	0.856793	3.10007	6.22e-05	0.00012163			MIRLET7A1	0.574566	0.247962	-1.21235	6.4e-13	3.1e-12
Z97206.1	0.005124	0.0215043	2.06929	5.08e-05	0.000100985			AJ009632.1	0.00319659	0.00053396	-2.58173	9.31e-07	2.43e-06
AL022322.1	0.297057	1.08548	1.86953	1.58e-15	9.88e-15			AC005180.2	0.783626	0.207684	-1.91577	6.57e-23	8.91e-22
CAB39P1	0.0077464	0.0809453	3.38535	2.02e-07	5.66e-07			AC139713.2	0.176586	0.0498313	-1.82524	4.84e-24	7.56e-23
IGKV1-12	2.81825	9.66417	1.77785	3.89e-07	1.06e-06			KIAA0408	0.304987	0.0547828	-2.47695	3.66e-32	3.11e-30
ACTBL2	0.0633898	0.181402	1.51687	8.94e-05	0.000169941			RGS9	2.26496	0.431864	-2.39083	1.51e-32	1.48e-30
SRCIN1	0.426923	1.45525	1.76922	5.96e-15	3.52e-14			AC007686.2	0.0633061	0.0295445	-1.09946	6.82e-06	1.59e-05
LYPLA2P2	0.0489853	0.0984346	1.00682	0.000261805	0.000461573			AC092646.1	0.00575637	0.00191582	-1.5872	0.000349979	0.000605235
AC073534.1	0.298997	0.628654	1.07214	0.00688917	0.00994743			SNORA50D	0.00190789	0.000377927	-2.3358	1.57e-05	3.45e-05
RUNDC3A-AS1	0.0362398	0.35771	3.30314	4.67e-29	1.6e-27			HEG1	37.0964	8.32638	-2.15552	3.64e-33	4.84e-31
EPHX3	2.08829	9.39954	2.17027	6.16e-16	4.02e-15			ESYT3	4.41127	2.15522	-1.03336	2.09e-19	1.92e-18
IQGAP3	0.455507	4.97505	3.44916	2.22e-33	3.4e-31			AC027807.1	0.0464658	0.0114118	-2.02565	2.17e-12	9.99e-12
AL049875.1	0.0618969	0.145414	1.23223	0.000127511	0.000235918			AC007342.3	0.137465	0.0626437	-1.13382	3.91e-09	1.31e-08
MT1H	0.430153	1.43417	1.7373	2.63e-05	5.5e-05			AL133320.1	0.625058	0.141407	-2.14414	1.54e-12	7.19e-12
RNA5SP323	0.0125704	0.206486	4.03794	5.33e-05	0.000105584			AL683813.2	0.00654392	0.00262584	-1.31738	0.00084342	0.00137726
AL390728.2	0.112068	0.25044	1.16009	8.42e-06	1.93e-05			MAP3K3	13.7016	6.57746	-1.05874	1.63e-31	1.1e-29
ANAPC1P1	0.0156245	0.0452671	1.53465	7.96e-08	2.32e-07			CACNA2D2	56.3741	10.5523	-2.41748	2.16e-30	1.05e-28
AC079336.6	0.055915	0.171135	1.61383	1.12e-08	3.57e-08			PRKACG	0.0078627	0.00309138	-1.34677	6.9e-07	1.83e-06
IGLV8-61	18.6814	66.9654	1.84181	8.48e-06	1.94e-05			FAM138B	0.0386579	0.0119321	-1.69592	1.17e-12	5.52e-12
[truncated: 3,105 more rows]
