# Supplementary material for: Identification of New Prognostic Genes and Construction of a Prognostic Model for Lung Adenocarcinoma
Source: Diagnostics (Basel). 2023 May 30;13(11):1914. doi: 10.3390/diagnostics13111914 (PMC10252847; doi:10.3390/diagnostics13111914)
Supplement: Supplementary file 1 [file diagnostics-13-01914-s001.zip › Supplemental table/Table S2.xlsx]

## Sheet: Sheet1
Table S2. Up-regulated genes with |log2 FC| > 3 and FDR < 0.01								Down-regulated genes with |log2 FC| > 3 and FDR < 0.01
gene	normal-Mean	tumor-Mean	logFC	pValue	fdr			gene	normal-Mean	tumor-Mean	logFC	pValue	fdr
AL352984.1	0.0290953	0.379928	3.70687	4.72e-13	2.31e-12			AC018358.1	0.0430429	0.00451529	-3.25288	3.1e-20	3.12e-19
GPC2	0.0900917	0.82051	3.18706	1.93e-26	4.13e-25			MARCO	251.937	30.3156	-3.05493	1.77e-33	2.95e-31
LINC01792	0.00380087	0.0486954	3.67938	1.04e-07	2.99e-07			HAS1	4.21826	0.421351	-3.32355	4.32e-09	1.44e-08
AL022324.3	0.0051258	0.087769	4.09786	6.64e-09	2.17e-08			RNU7-164P	0.00881038	0.000934871	-3.23637	9.68e-06	2.2e-05
HIST1H2AB	0.0184412	1.15794	5.97248	2.74e-07	7.56e-07			AC099552.2	0.0612016	0.00424547	-3.84957	1.9e-17	1.44e-16
UNC5CL	0.702542	5.63129	3.00281	1.87e-29	7.14e-28			MIR5694	0.0113795	0.000635347	-4.16274	1.92e-05	4.12e-05
AL731684.1	0.014627	0.253106	4.11303	2.06e-08	6.36e-08			AC104257.1	0.400626	0.0361626	-3.46969	3.96e-31	2.4e-29
IGHD3-22	0.173982	1.90674	3.45409	3.07e-07	8.43e-07			RNU4ATAC7P	0.00625414	0.000245306	-4.67216	1.63e-05	3.56e-05
EXO1	0.247086	2.50766	3.34326	9.27e-31	5.05e-29			AC024614.1	0.0664588	0.00777207	-3.09609	1.37e-15	8.63e-15
AC120036.1	0.0114191	0.382542	5.06609	1.27e-21	1.48e-20			AC023827.1	0.00600291	0.000188668	-4.99174	9.66e-06	2.2e-05
HIST1H2AI	0.111491	3.18251	4.83517	5.34e-25	9.38e-24			RNU6-1270P	0.00385309	4.97e-05	-6.27604	3.07e-06	7.52e-06
AC007686.1	0.0443843	0.384323	3.1142	7.99e-06	1.84e-05			AC005324.1	0.124367	0.0139766	-3.15352	3.13e-24	4.98e-23
AC018641.1	0.0159439	0.259369	4.02393	9.45e-08	2.74e-07			SLC6A4	33.2318	0.46404	-6.16217	1.75e-34	5.34e-32
LINC02474	0.0741541	1.8113	4.61035	1.41e-12	6.59e-12			AL133268.2	0.0426487	0.00415961	-3.35798	8.82e-08	2.57e-07
HIST1H4D	0.0931374	4.55918	5.61327	6.97e-07	1.85e-06			ARL2BPP6	0.000642283	7.38e-05	-3.1213	6.08e-06	1.43e-05
AC091133.4	0.0142139	0.264202	4.21627	0.000438795	0.000747468			AP003049.1	0.00139729	0.000136828	-3.3522	1.69e-05	3.69e-05
CCNE1	0.453296	3.98171	3.13486	1.4e-29	5.48e-28			STXBP6	6.96552	0.693757	-3.32773	1.73e-34	5.31e-32
AC092964.1	0.0566867	0.527641	3.21847	7.54e-09	2.45e-08			ALAS2	1.58716	0.101548	-3.9662	4.4e-27	1.04e-25
NXPH1	0.00505443	0.120547	4.57591	1e-07	2.91e-07			MTND4LP12	0.00947185	0.000661759	-3.83927	2.58e-06	6.38e-06
HOXB13	0.0160081	0.886158	5.79069	1.88e-07	5.28e-07			AC093225.1	0.0602477	0.00692047	-3.12197	3.85e-24	6.08e-23
CDC6	0.480815	4.51796	3.23212	8.61e-31	4.72e-29			LINC01070	0.0703636	0.00599486	-3.55303	8.22e-28	2.18e-26
RN7SKP116	0.013984	0.124438	3.15359	0.000182668	0.000329706			Z82246.1	0.701703	0.0603268	-3.53999	2.65e-27	6.47e-26
ESRRAP1	0.00162513	0.0152864	3.23363	0.00015123	0.000276595			AC009965.1	0.0219244	0.00249929	-3.13294	3.04e-07	8.34e-07
FOXB1	0.0263037	0.448811	4.09277	1.52e-08	4.78e-08			AC245884.2	0.145379	0.0155209	-3.22753	1.56e-16	1.08e-15
LIPK	0.00145489	0.288378	7.63091	1.01e-09	3.56e-09			AGER	1067.13	38.6996	-4.78527	3.9e-36	1.79e-32
TAF7L	0.0221118	0.316903	3.84115	2.49e-13	1.25e-12			AL118496.2	0.066013	0.00807554	-3.03112	1.93e-07	5.41e-07
COL7A1	0.338276	2.80454	3.05149	6.19e-19	5.43e-18			OR2AQ1P	0.00804614	0.000692019	-3.53941	1.11e-05	2.5e-05
SLC16A9	0.778078	7.05781	3.18123	3.14e-10	1.17e-09			Z82198.3	0.0244284	0.00297378	-3.03819	2.92e-06	7.17e-06
GAD1	0.0486632	0.523306	3.42675	5.01e-21	5.48e-20			LINC01996	3.36038	0.162748	-4.36791	1.08e-35	1.79e-32
TMEM75	0.0119127	0.283089	4.57068	9.96e-15	5.74e-14			AC010776.3	0.600432	0.033926	-4.14554	8.8e-34	1.74e-31
UCN2	0.0267825	0.37952	3.82482	2.91e-16	1.97e-15			GP9	0.662452	0.0791018	-3.06603	2.74e-28	7.97e-27
ELFN1-AS1	0.0767149	0.907041	3.56359	8.26e-10	2.94e-09			SLC22A6	0.0236105	0.00282729	-3.06194	1.12e-05	2.51e-05
IGBP1P4	0.0263057	0.311383	3.56524	1.3e-07	3.72e-07			GIMAP1-GIMAP5	0.0109254	0.00124655	-3.13167	3.22e-09	1.08e-08
AC013268.3	0.0237781	0.247185	3.37789	8.92e-23	1.19e-21			AC027288.2	11.3046	1.26715	-3.15726	3.88e-26	8e-25
HIST1H2BH	0.147603	3.59892	4.60777	1.44e-15	9.08e-15			OPN1MW	0.00171508	0.000184606	-3.21575	5.33e-06	1.26e-05
AC104852.1	0.000703719	0.0226707	5.00968	0.000585914	0.000979925			MTND3P4	0.00132066	0.000147876	-3.1588	6.08e-06	1.43e-05
BARX1	0.0645249	9.18128	7.15269	1.1e-15	6.98e-15			HBA2	161.226	9.51944	-4.08206	3.57e-33	4.77e-31
WASIR2	0.0610085	0.608548	3.31829	8.75e-24	1.32e-22			CLIC5	52.6005	4.16478	-3.65876	8.25e-36	1.79e-32
AC087379.1	0.0109311	0.154582	3.82186	4.86e-05	9.69e-05			AC011518.1	0.00051311	4.97e-05	-3.36737	5.31e-06	1.26e-05
IL1RAPL2	0.00262852	0.191829	6.18942	2.39e-22	3.03e-21			CHRM2	0.325711	0.0300143	-3.43987	1.5e-32	1.47e-30
CCDC185	0.0137039	0.231729	4.07978	6.25e-19	5.48e-18			RNU6-967P	0.626873	0.0230643	-4.76444	4.07e-23	5.67e-22
SLC24A2	0.0115779	0.14054	3.60153	6.68e-21	7.21e-20			LINC00163	0.557375	0.0555903	-3.32574	1.78e-33	2.95e-31
UBE2T	1.96272	18.1955	3.21265	2.91e-33	4.11e-31			PRPS1P1	0.00167071	0.000111008	-3.91174	1.52e-05	3.34e-05
CDC37P2	0.0231462	0.324209	3.80808	9.55e-26	1.86e-24			AC073188.1	0.00363194	0.000202714	-4.16322	7.61e-06	1.76e-05
ZIC2	0.0254784	0.631183	4.63071	7.05e-10	2.53e-09			AC013727.1	0.000728284	5.92e-05	-3.62103	2.43e-05	5.12e-05
XRCC2	0.191763	1.55467	3.01922	2.06e-33	3.24e-31			AC012414.1	0.0014097	0.000154631	-3.18849	1.14e-05	2.56e-05
BECN2	0.00491552	0.0884908	4.17011	3.22e-13	1.61e-12			INMT	96.3884	8.75323	-3.46097	5.26e-35	2.52e-32
S100A2	3.31636	31.1607	3.23205	6.62e-15	3.88e-14			CHRM1	1.77165	0.0889138	-4.31655	2.24e-33	3.41e-31
AC092969.1	0.022651	0.301932	3.73658	2.57e-06	6.35e-06			CSPG4P1Y	0.000959972	4.97e-05	-4.27109	9.22e-06	2.1e-05
SIX2	0.357428	3.19445	3.15984	1.44e-08	4.52e-08			FMO2	53.3623	5.57308	-3.25927	2.51e-35	2.02e-32
BIRC5	0.963307	10.997	3.51297	1.2e-29	4.8e-28			OR5AK2	0.0260978	0.00307662	-3.08451	1.21e-11	5.14e-11
CLPSL2	0.0225356	1.02282	5.5042	3.93e-21	4.35e-20			LIM2	0.105226	0.0105431	-3.31912	2.09e-19	1.93e-18
ASPM	0.19827	2.3035	3.53829	8.91e-33	9.75e-31			RF02118	0.00558576	0.00063519	-3.13649	1.95e-05	4.19e-05
CRYBA2	0.00592444	0.290708	5.61675	5.61e-10	2.03e-09			BX664725.1	0.00246619	0.000285459	-3.11093	3.14e-06	7.67e-06
CDC25C	0.15446	1.6386	3.40716	1.02e-30	5.48e-29			RNU6-320P	0.00260309	0.000129309	-4.33133	3.87e-06	9.32e-06
AC090709.1	0.0159665	0.139842	3.13067	5.2e-05	0.00010313			OR6K4P	0.0879955	0.00524531	-4.06833	1.09e-21	1.28e-20
BPIFB2	0.577983	13.5796	4.55427	6.29e-05	0.000122916			AC135012.3	0.475872	0.0308266	-3.94832	1.09e-33	2.04e-31
PADI3	0.0213931	1.80587	6.39941	9.22e-06	2.1e-05			CAV3	0.47011	0.0535479	-3.1341	6.58e-32	5.11e-30
HIST1H3J	0.00756851	0.58632	6.27553	1.29e-19	1.22e-18			RNA5SP148	0.01437	0.00176331	-3.0267	3.5e-05	7.16e-05
HOXC-AS2	0.0118787	0.321137	4.75674	9.88e-16	6.31e-15			AGBL1	0.409678	0.0423105	-3.2754	3.76e-32	3.18e-30
SNORA80E	0.162478	2.07855	3.67727	6.58e-11	2.61e-10			AL022161.1	0.00353857	0.000252382	-3.80948	2.26e-06	5.63e-06
IGHG4	26.7011	403.446	3.91741	9.15e-22	1.08e-20			AC145285.7	0.0037271	0.000217059	-4.10189	1.54e-05	3.38e-05
PSAT1	1.28788	13.6418	3.40497	2.3e-29	8.56e-28			SEMA3G	16.9231	1.80565	-3.2284	5.1e-33	6.16e-31
IGLVIVOR22-1	0.0045624	0.112681	4.62631	1.06e-05	2.39e-05			NCKAP5	7.25237	0.636149	-3.51102	5.19e-35	2.52e-32
DLGAP5	0.431707	4.88014	3.4988	2.76e-31	1.77e-29			CLEC4M	0.668313	0.0345454	-4.27396	2.34e-25	4.3e-24
CYP24A1	0.274117	26.2288	6.58022	1.41e-26	3.11e-25			RNU7-182P	0.00484949	4.97e-05	-6.60786	3.07e-06	7.52e-06
AC111149.2	0.0972361	1.90514	4.29226	2.59e-18	2.13e-17			MED28P8	0.203443	0.0151189	-3.75019	1.35e-18	1.14e-17
LINC01971	0.0116271	0.10308	3.1482	1.37e-10	5.25e-10			AC113192.4	0.00613325	0.000409577	-3.90445	2.75e-06	6.78e-06
AL365181.2	0.0571927	1.74364	4.93013	7.68e-15	4.47e-14			AL591686.1	0.472073	0.049466	-3.2545	3.5e-24	5.56e-23
CEACAM7	0.124644	4.26456	5.09651	2.47e-12	1.13e-11			HELT	0.417429	0.0431346	-3.27461	6.47e-25	1.12e-23
HIST1H3B	0.0264614	4.15912	7.29625	6.83e-16	4.43e-15			LINC01737	0.00476784	0.000550811	-3.11371	7.89e-06	1.82e-05
LINC00461	0.00513616	0.0428355	3.06004	1.88e-15	1.16e-14			UPK3B	73.3118	4.40185	-4.05787	4.56e-35	2.38e-32
FOXM1	0.814071	7.64366	3.23104	3.92e-30	1.76e-28			MIR4327	0.0073385	4.97e-05	-7.20551	1.02e-05	2.3e-05
TPX2	1.41741	17.0399	3.58759	1.44e-31	9.93e-30			HTR3C	1.90736	0.0824582	-4.53177	5.41e-33	6.39e-31
NLRP3P1	0.00592896	0.162416	4.77577	3.19e-18	2.6e-17			KATNBL1P4	0.00152996	0.000183378	-3.0606	0.000107751	0.000201839
SNORD94	1.12535	12.3594	3.45716	2.37e-10	8.87e-10			BX510359.8	0.00270116	4.97e-05	-5.7636	1.03e-05	2.33e-05
AOC1	0.424236	11.514	4.76238	6.66e-15	3.9e-14			CD300LG	4.52317	0.158316	-4.83645	1.62e-34	5.07e-32
AC087667.1	0.0167442	0.163318	3.28595	5.67e-08	1.68e-07			PI16	5.92189	0.51886	-3.51264	6.05e-28	1.65e-26
MYO3B	0.0517145	0.434349	3.07021	2.14e-11	8.88e-11			AL353770.2	0.00705377	4.97e-05	-7.14842	6.54e-06	1.53e-05
RASAL1	0.183693	2.58465	3.8146	9.09e-30	3.76e-28			AC006055.1	0.00696043	0.000477904	-3.86438	7.95e-07	2.09e-06
Z98257.1	0.0834047	4.64315	5.79883	3.01e-25	5.46e-24			ARC	4.6605	0.466926	-3.31922	5.02e-30	2.22e-28
AP000526.1	0.00498251	0.0585044	3.5536	2.32e-07	6.45e-07			GYPB	0.0611132	0.00489693	-3.64153	4.02e-23	5.61e-22
MKI67	0.80552	6.45327	3.00204	8.72e-30	3.62e-28			MCEMP1	85.3132	5.45163	-3.96801	2.02e-34	5.88e-32
HIST1H3G	0.0451214	0.47833	3.40612	2.91e-09	9.82e-09			LY6G6F	0.135002	0.00762268	-4.14654	2.37e-23	3.41e-22
NAALADL2-AS2	0.0145884	0.74059	5.66578	2.68e-08	8.2e-08			LINC02570	0.676757	0.0595176	-3.50725	2.42e-30	1.15e-28
TLX1	0.00134272	0.0746593	5.79709	9.31e-07	2.43e-06			MGAT3	14.3288	1.71653	-3.06135	1.15e-33	2.09e-31
C1QL4	0.0123308	0.105041	3.09062	5.05e-06	1.2e-05			ST8SIA6	3.88972	0.407854	-3.25354	2.57e-33	3.75e-31
AC105118.1	0.0427097	1.01028	4.56405	1.6e-13	8.2e-13			AC138894.2	0.00136573	9.93e-05	-3.78102	6.61e-06	1.54e-05
CASC9	0.0730599	2.62892	5.16925	1.23e-08	3.89e-08			SCUBE1	3.91917	0.34743	-3.49575	4.51e-35	2.38e-32
PPP2R2C	0.0581015	1.40241	4.59319	2.68e-08	8.21e-08			RNU6-454P	0.0188757	0.00131586	-3.84245	1.82e-06	4.59e-06
GNGT1	0.00806877	0.428937	5.73227	4.14e-16	2.76e-15			AC016383.1	0.00555915	0.000629675	-3.14218	1.37e-10	5.28e-10
MRPL15P1	0.00583486	0.0530316	3.18408	0.000135103	0.000249042			AC007274.2	0.00266948	0.000209779	-3.66961	2.28e-06	5.67e-06
LRRC14B	0.00863285	0.096192	3.47801	3.53e-11	1.44e-10			AC104237.3	1.29261	0.1075	-3.58788	5.99e-35	2.73e-32
RHOV	1.65481	18.7434	3.50165	1.37e-20	1.43e-19			OR5J7P	0.00268881	0.0001038	-4.69509	1.65e-05	3.61e-05
LINC01395	0.0104207	0.398673	5.25768	5.73e-16	3.76e-15			PCDH15	0.38904	0.0456513	-3.09119	6.97e-33	7.95e-31
AL023775.1	0.00293054	0.0246301	3.07118	2.11e-05	4.51e-05			WBP1LP7	0.00207366	0.000149527	-3.7937	1.26e-05	2.81e-05
DUSP5P2	0.0087829	0.0772166	3.13614	5.9e-09	1.94e-08			AP001189.1	2.40465	0.295191	-3.02611	9.47e-30	3.88e-28
AC015923.1	0.0267374	0.294848	3.46304	0.000309741	0.000540087			AC067904.1	0.00833989	0.000350813	-4.57126	1.11e-06	2.86e-06
NETO1	0.0187769	0.308312	4.03736	6.44e-18	5.11e-17			CCDC141	0.968073	0.110511	-3.13092	1.32e-33	2.34e-31
SNORA26	0.563335	8.34324	3.88854	1.02e-21	1.2e-20			RNA5SP23	0.108573	0.0124929	-3.11949	2.19e-11	9.07e-11
SNRPCP1	0.00600153	0.353315	5.87948	2.65e-06	6.55e-06			AL590648.2	0.0160466	0.00113276	-3.82436	3.03e-11	1.24e-10
SMIM24	0.133923	1.97569	3.88288	3.84e-08	1.16e-07			AC009086.2	0.0179893	0.00199262	-3.1744	5.59e-11	2.23e-10
RF00096	0.0312783	0.340937	3.44627	1.92e-05	4.12e-05			RTKN2	34.2037	2.01743	-4.08356	2.43e-35	2.02e-32
TNNT1	1.2554	10.7399	3.09676	3.74e-06	9.04e-06			RNU6-303P	0.00735867	4.97e-05	-7.20947	1.15e-05	2.59e-05
TRIM31	0.226862	3.25068	3.84085	4.26e-17	3.12e-16			ECEL1P2	6.46552	0.727814	-3.15113	5.26e-34	1.2e-31
LINC01214	0.0189469	1.2507	6.04463	2.08e-07	5.81e-07			AC009093.3	9.07089	0.53193	-4.09193	8.91e-33	9.75e-31
CRABP1	0.079117	5.32034	6.07139	3.66e-11	1.49e-10			AC002487.1	0.00153434	0.0001041	-3.88158	2.68e-05	5.61e-05
SCARNA13	0.856344	36.2548	5.40384	3.43e-05	7.03e-05			CAVIN2	137.396	13.5844	-3.33832	8.17e-36	1.79e-32
ABCA12	0.0512144	1.56866	4.93684	7.91e-29	2.57e-27			AL109933.3	0.00348554	4.97e-05	-6.13141	9.22e-06	2.1e-05
METTL11B	0.00251047	0.114175	5.50715	4e-13	1.97e-12			GYPE	2.19821	0.235	-3.22559	1.15e-35	1.79e-32
RAD54L	0.252544	2.13161	3.07733	8.65e-31	4.73e-29			FOLR3	3.97856	0.440137	-3.17622	2.65e-29	9.77e-28
NUS1P2	0.0341075	0.434485	3.67114	8.23e-13	3.95e-12			LYVE1	20.9678	2.28088	-3.20051	5.03e-33	6.1e-31
LINC00466	0.00123167	0.0409656	5.05573	7.46e-07	1.97e-06			AC119501.1	0.00478305	8.07e-05	-5.88952	5.82e-06	1.37e-05
AL122019.1	0.00839249	0.128143	3.93252	3.07e-06	7.52e-06			OR5L2	0.000930227	9.4e-05	-3.30726	2.83e-05	5.9e-05
AC011352.3	0.00308418	0.200411	6.02193	3.94e-14	2.13e-13			RNU6-420P	0.00510043	0.000213023	-4.58154	7.83e-06	1.81e-05
AC027228.2	0.0759129	0.867785	3.51492	1.89e-23	2.74e-22			OR6N1	0.0509177	0.00319108	-3.99605	3.5e-16	2.34e-15
LGSN	0.188404	4.16666	4.46699	2.47e-15	1.51e-14			KCNA4	1.02576	0.071772	-3.83713	2.92e-33	4.11e-31
WFDC3	0.365226	4.83089	3.72543	7.93e-22	9.45e-21			LANCL1-AS1	4.26513	0.358155	-3.57393	2.34e-35	2.02e-32
CST1	0.322949	28.1077	6.44352	1.37e-26	3.01e-25			TRGV8	0.00170969	0.000198137	-3.10916	1.5e-05	3.3e-05
FEZF1	0.0399131	1.55474	5.28367	8.24e-22	9.8e-21			MRPS21P8	0.0322208	0.00354774	-3.18302	1.16e-10	4.49e-10
AC093281.2	0.0048649	0.189692	5.2851	4.64e-09	1.54e-08			LINC01078	0.00619923	0.000296892	-4.38408	1.33e-05	2.96e-05
PDX1	0.00202461	0.617794	8.25334	3.95e-08	1.19e-07			RNU6-103P	0.22645	0.0247212	-3.19537	1.04e-12	4.94e-12
SOHLH1	0.00334617	0.160556	5.58442	0.000258943	0.000457063			LINC01069	0.0141366	0.00126452	-3.48278	3.52e-09	1.18e-08
OR7E62P	0.00598397	0.131287	4.45548	0.000312192	0.000543898			ADRB1	12.1552	1.40794	-3.10993	3.32e-33	4.52e-31
PSMD10P2	0.0166847	0.454776	4.76856	1.49e-21	1.73e-20			RNU6-1192P	0.00444455	4.97e-05	-6.48206	4.98e-06	1.18e-05
TDRD5	0.0895313	0.951974	3.41046	3.13e-08	9.53e-08			AP005901.3	0.042245	0.00395428	-3.41729	1.05e-08	3.37e-08
ETV4	1.06841	14.4876	3.76129	5.02e-31	2.96e-29			AC007861.1	0.0746783	0.00853607	-3.12905	4.79e-18	3.85e-17
EEF1A2	0.458267	34.786	6.24618	2.23e-17	1.68e-16			AC119424.1	1.43676	0.122065	-3.5571	1.35e-26	2.98e-25
PRSS3	0.0953133	2.43165	4.67311	2.82e-13	1.41e-12			LINC02346	0.03612	0.00438623	-3.04175	1.49e-19	1.39e-18
SERPINB5	0.236036	4.26393	4.1751	1.1e-05	2.48e-05			RPS29P33	0.00637407	0.000583176	-3.45021	7.04e-06	1.64e-05
AC114489.1	0.016403	0.345528	4.39677	4.12e-07	1.12e-06			AC005303.1	0.00910916	0.000631171	-3.85121	4.24e-06	1.02e-05
FOXL2NB	0.00203661	0.0381457	4.22727	0.000457561	0.000777401			AL050303.2	0.00116676	0.000110521	-3.40011	1.54e-05	3.38e-05
FOXD3-AS1	0.00890347	1.09322	6.94001	2.4e-26	5.1e-25			AC093787.1	2.04304	0.118961	-4.10216	2.11e-32	1.98e-30
ADGRF4	0.10504	1.99052	4.24414	2.17e-18	1.8e-17			AC026391.1	0.13465	0.0147518	-3.19026	4.53e-21	4.98e-20
KRT75	0.00909532	0.614252	6.07756	5.62e-05	0.000110736			RN7SL475P	0.408939	0.0402862	-3.34353	1.66e-18	1.39e-17
SAMSN1-AS1	0.0206365	0.186083	3.17267	5.1e-07	1.37e-06			RBMY2UP	0.00191488	4.97e-05	-5.26728	8.01e-06	1.84e-05
ZIC5	0.0081725	0.153933	4.23538	0.000414749	0.000709241			RNA5SP391	0.00677501	0.000705238	-3.26404	3.55e-06	8.6e-06
THAP12P3	0.00211722	0.0170299	3.00782	9.81e-08	2.84e-07			CNTN6	3.35038	0.324834	-3.36655	1.81e-34	5.48e-32
PNPLA5	0.00311466	0.143719	5.52803	3.9e-05	7.91e-05			LY6G6E	0.114322	0.00986998	-3.53391	9.45e-21	1e-19
AHSG	0.00693191	0.0850698	3.61732	4.27e-05	8.6e-05			RNU6-365P	0.0238396	0.00226213	-3.39761	6.84e-06	1.59e-05
HS6ST2	0.802231	9.75065	3.60341	5.84e-26	1.18e-24			ADRB2	14.3732	1.69118	-3.08728	6.23e-36	1.79e-32
FER1L4	0.14739	2.40887	4.03065	2.67e-31	1.72e-29			BX088651.2	0.0159854	0.00106543	-3.90724	3.19e-11	1.3e-10
TPSP2	0.00252332	0.740163	8.19638	2.34e-13	1.18e-12			TEK	23.5995	2.4594	-3.26238	1.62e-35	1.86e-32
DLX6-AS1	0.0123155	0.110376	3.16388	6.69e-08	1.97e-07			EDNRB	39.0899	3.47311	-3.49249	2.41e-35	2.02e-32
AC007494.3	0.0155672	0.297605	4.25682	0.000172004	0.000311796			ITLN2	24.9095	0.982065	-4.66474	2.92e-35	2.02e-32
LINC02332	0.0240639	0.422743	4.13484	3.78e-23	5.27e-22			MIR204	0.00705585	0.000694059	-3.34569	4.84e-06	1.15e-05
IGLJCOR18	0.0127962	0.158516	3.63085	8.77e-05	0.000166827			MYH2	0.26857	0.0328161	-3.03282	1.42e-27	3.64e-26
TESC	3.79989	45.554	3.58355	1.28e-08	4.06e-08			AC016885.2	0.365363	0.0345566	-3.4023	6.66e-22	7.99e-21
AC034206.1	0.014353	0.1871	3.70439	8.87e-08	2.58e-07			BX276092.4	0.00214073	0.000104526	-4.35617	8.12e-06	1.87e-05
AC104024.2	0.039302	0.324963	3.0476	5.85e-17	4.22e-16			OVCH1	1.27099	0.0867784	-3.87247	3.23e-32	2.87e-30
SLC15A1	0.0825071	1.06635	3.69202	1.63e-07	4.61e-07			AC084030.1	0.324375	0.0149083	-4.44347	1.47e-32	1.45e-30
FGF19	0.00223547	1.19484	9.06203	6.47e-12	2.83e-11			VEGFD	28.5279	2.4483	-3.54252	1.32e-34	4.36e-32
SHOX2	0.0654355	0.576354	3.13881	1.14e-13	5.93e-13			C10orf67	1.79056	0.117929	-3.92442	1.01e-35	1.79e-32
SYNGR4	0.0257822	0.451356	4.12982	5.09e-22	6.2e-21			OR6K5P	0.0215447	0.00144506	-3.89813	1.47e-15	9.24e-15
EN2	0.0218919	0.262758	3.58527	3.86e-07	1.05e-06			INMT-MINDY4	0.242423	0.0259848	-3.22178	5.98e-31	3.42e-29
AC090505.1	0.00555828	0.115733	4.38002	5.85e-15	3.45e-14			ACADL	7.3477	0.833304	-3.14038	6.92e-35	2.94e-32
LY6D	0.150425	6.80113	5.49866	6.25e-15	3.68e-14			AL049651.2	0.237653	0.012863	-4.20756	3.11e-28	8.94e-27
AC025434.1	0.00851124	0.0803015	3.23799	1.04e-05	2.35e-05			WNT3A	5.5645	0.338925	-4.03721	3.7e-35	2.32e-32
INHA	0.11121	6.7094	5.91482	2.83e-13	1.42e-12			RNU7-25P	0.01188	0.001	-3.57045	2.49e-05	5.24e-05
LINC00858	0.0220139	0.483861	4.45811	6.68e-07	1.77e-06			AC099669.1	0.00225373	9.79e-05	-4.52456	3.85e-06	9.29e-06
PAEP	0.337643	60.3832	7.48251	5.43e-13	2.65e-12			AC135178.4	0.0347459	0.00353912	-3.29538	3.18e-11	1.3e-10
FRMD5	0.133201	1.33836	3.32879	1.95e-29	7.39e-28			PRX	24.2512	2.32216	-3.38452	3.21e-33	4.39e-31
TNFSF11	0.0776293	1.05825	3.76894	9.63e-22	1.14e-20			AC044810.3	0.0569493	0.00338009	-4.07455	6.74e-17	4.84e-16
SNORA71A	0.490116	13.8603	4.82169	1.17e-12	5.52e-12			RNU6-1167P	0.0226594	0.00216561	-3.38726	3.51e-06	8.53e-06
TBL1XR1-AS1	0.0215409	0.297957	3.78995	3.12e-06	7.63e-06			HBM	0.207263	0.0110154	-4.23387	4.31e-25	7.66e-24
FRGCA	0.0768191	0.882642	3.52229	2.84e-15	1.72e-14			CACNA1S	0.271555	0.0296093	-3.19712	1.02e-29	4.15e-28
BBOX1-AS1	0.0434422	1.57874	5.18353	5.94e-21	6.45e-20			CTXND1	1.88996	0.229176	-3.04383	2.89e-33	4.11e-31
SLCO1B1	0.00229329	0.249897	6.76777	0.000504751	0.000852118			AC079362.1	0.0439155	0.00430309	-3.35128	1.83e-12	8.49e-12
UNC93A	0.00389012	0.175958	5.49927	4.48e-08	1.34e-07			AC013457.1	5.59352	0.648136	-3.10939	5.84e-21	6.34e-20
LINC01705	0.0501922	0.672792	3.74463	2.92e-20	2.95e-19			CAV1	409.585	35.7937	-3.51639	1.12e-35	1.79e-32
GUCA1A	0.0101972	0.160331	3.97481	3.16e-17	2.34e-16			AC104984.1	0.784403	0.0419333	-4.22543	4.6e-30	2.04e-28
AC093904.4	0.034536	0.364592	3.40011	2.6e-15	1.59e-14			GPIHBP1	24.834	1.94796	-3.67228	1.22e-34	4.13e-32
HOXC9	0.134182	1.08989	3.02192	3.48e-09	1.17e-08			LINC01817	0.0288752	0.00329374	-3.13203	1.19e-07	3.41e-07
TFPI2	5.26281	91.7328	4.12353	3.25e-05	6.69e-05			AP001880.1	0.0630637	0.00540625	-3.54411	2.03e-11	8.46e-11
MAFA-AS1	0.045613	0.847654	4.21596	2.2e-10	8.26e-10			TNNC1	69.8707	6.01243	-3.53867	3.69e-36	1.79e-32
DNAJC12	0.721953	12.9689	4.167	1.18e-21	1.38e-20			AL662899.1	0.0131456	0.00108076	-3.60447	4.03e-13	1.98e-12
MAGEA10-MAGEA5	0.00527123	0.0710539	3.7527	6.31e-05	0.000123241			AC022081.1	0.0746444	0.00317381	-4.55575	3.16e-09	1.06e-08
LINC01305	0.00166971	0.0707181	5.40441	2.72e-06	6.7e-06			AC093909.5	0.0700413	0.00336753	-4.37844	9.76e-20	9.32e-19
BARX1-DT	0.00256774	0.399762	7.2825	8.88e-09	2.86e-08			PTPRQ	0.741697	0.0628345	-3.5612	2.91e-35	2.02e-32
FADS6	0.0180767	0.450264	4.63857	8.01e-06	1.84e-05			AL606469.1	4.62301	0.135476	-5.09272	4.62e-36	1.79e-32
VSX1	0.0147337	0.130649	3.14851	1.17e-12	5.5e-12			AC011456.1	0.00771931	0.000297381	-4.69809	1.05e-08	3.36e-08
AC021087.3	0.0188022	0.1849	3.29777	1.26e-09	4.4e-09			TMEM100	61.7967	3.12424	-4.30595	5.4e-33	6.39e-31
AC010275.1	0.0101851	0.352377	5.11258	1.02e-06	2.65e-06			AP003385.2	0.193704	0.0175423	-3.46494	8.45e-23	1.13e-21
AL049555.1	0.171628	1.46001	3.08863	8.37e-05	0.000159943			CSF3	32.8899	1.3371	-4.62047	3.34e-19	3.02e-18
TFAP2A	0.179234	2.15284	3.58633	8.88e-28	2.34e-26			RN7SKP147	0.0013026	6.57e-05	-4.30859	3.87e-06	9.32e-06
LINC01711	0.0291691	0.371922	3.67249	4.63e-23	6.38e-22			GPD1	19.8933	1.34579	-3.88576	4.09e-33	5.18e-31
OR13K1P	0.0042769	0.0644206	3.91288	1.07e-06	2.77e-06			AL355987.1	0.00308559	0.000309799	-3.31614	3.13e-06	7.64e-06
UHRF1	0.364408	3.26989	3.16562	9.26e-32	6.82e-30			SH3GL3	1.91075	0.11022	-4.11567	1.8e-35	1.88e-32
LINC01926	0.0134538	0.178496	3.7298	3.88e-13	1.91e-12			LRRC30	0.00122215	0.000110252	-3.47055	1.01e-05	2.28e-05
KCNMB2-AS1	0.0366943	1.34656	5.19758	1.65e-13	8.48e-13			SOSTDC1	15.731	1.22333	-3.68472	3.06e-31	1.93e-29
IGHV1-24	11.5457	117.155	3.34299	4.3e-14	2.32e-13			RS1	1.63273	0.129846	-3.65241	6.58e-35	2.87e-32
RNU1-106P	0.256212	2.27262	3.14895	2.87e-25	5.21e-24			AC062016.1	0.00276941	0.000111843	-4.63002	1.49e-05	3.27e-05
AL365181.3	0.235281	4.29099	4.18885	3.87e-16	2.58e-15			MIR139	0.0249269	0.00162846	-3.93613	3.05e-07	8.39e-07
SALL1	0.0138273	0.421365	4.92948	1.21e-05	2.7e-05			AC026369.3	9.50048	0.999392	-3.24888	3.61e-32	3.08e-30
HTR3A	0.0741386	3.42428	5.52943	1.51e-25	2.85e-24			CHRNA2	0.258859	0.0219925	-3.55708	3.81e-33	4.97e-31
SPERT	0.0141048	0.326063	4.53089	2.06e-10	7.76e-10			AC093534.2	0.00136485	0.000109441	-3.64052	1.76e-05	3.81e-05
AC254629.1	0.010738	0.134852	3.65057	1.71e-11	7.18e-11			AC053503.6	0.0962127	0.0116618	-3.04443	3.77e-24	5.95e-23
AL133373.1	0.0377068	0.381129	3.33738	2.94e-05	6.1e-05			SEC14L3	1.63668	0.198635	-3.04259	3.23e-28	9.25e-27
LINC00862	0.038271	0.462648	3.59559	2.22e-22	2.83e-21			DEFA3	0.717455	0.0673568	-3.41299	8.2e-20	7.88e-19
AL049874.3	0.00826768	0.104071	3.65395	1.32e-08	4.19e-08			LINC01945	0.0723302	0.00397786	-4.18453	7.92e-18	6.23e-17
RGS17	0.145728	1.69687	3.54152	1.09e-28	3.45e-27			AC073968.1	0.00945773	0.000674041	-3.81059	3.11e-06	7.6e-06
AC026785.3	0.00431739	1.89358	8.77674	4.09e-05	8.25e-05			AC044810.2	0.491159	0.0473577	-3.37452	2.51e-34	6.97e-32
KISS1R	0.0218643	1.20771	5.78756	3.81e-29	1.34e-27			TCF21	12.8575	1.52289	-3.07773	1.83e-34	5.49e-32
LINC02416	0.053567	0.884514	4.04547	1.79e-27	4.51e-26			DEFB131D	0.00771111	0.000522157	-3.88438	1.24e-05	2.78e-05
AC133785.1	0.00442925	0.227182	5.68064	1.08e-22	1.43e-21			MIR3937	0.00518453	4.97e-05	-6.70424	6.27e-06	1.47e-05
KIF26B	0.448463	3.59302	3.00213	3.36e-31	2.08e-29			AL354714.1	1.07622	0.0671238	-4.00301	1.07e-34	3.77e-32
CDHR2	0.0699112	0.980352	3.8097	1.13e-11	4.83e-11			PAXBP1P1	0.00333849	0.000208812	-3.99892	2.17e-06	5.42e-06
PLA2G2F	0.00418003	0.078105	4.22383	6.04e-15	3.56e-14			LINC01738	0.139279	0.0128344	-3.43989	4.5e-20	4.45e-19
LYPD8	0.0231057	0.307529	3.7344	1.08e-06	2.81e-06			AC093110.1	11.3238	1.19303	-3.24666	7.27e-35	2.98e-32
MYBPH	0.240502	2.7297	3.50462	1.36e-05	3.01e-05			ARAFP2	0.00114191	7.69e-05	-3.89143	9.96e-06	2.26e-05
LINC00659	0.0227869	0.293206	3.68564	8.75e-05	0.000166502			AP000894.3	0.00289243	0.000351585	-3.04034	2.42e-05	5.1e-05
AC010343.3	0.00876169	0.185201	4.40174	1.48e-06	3.77e-06			MIR6722	0.07332	0.00894352	-3.03529	1.38e-06	3.54e-06
TRPM8	0.0209444	1.49531	6.15774	3.41e-22	4.23e-21			OR6R2P	0.0233034	0.00290439	-3.00423	1.23e-09	4.3e-09
LUCAT1	0.241047	2.12544	3.14038	6.73e-15	3.94e-14			RNU6-461P	0.0232746	0.00146833	-3.98651	2.53e-06	6.25e-06
COL11A1	0.148581	9.50436	5.99927	3.78e-26	7.83e-25			DEFB105A	0.0017573	4.97e-05	-5.14339	6.55e-06	1.53e-05
AC009065.5	0.248671	3.36555	3.75853	2.86e-23	4.07e-22			AL161740.1	0.329989	0.0322121	-3.35674	1.66e-21	1.91e-20
AL356274.2	0.00278167	0.0788329	4.82477	1.7e-07	4.81e-07			AC091305.1	0.279866	0.0312158	-3.16439	4.43e-28	1.24e-26
STRA6	0.122069	2.28713	4.22777	1.64e-24	2.69e-23			ADAMTS8	13.3379	1.1782	-3.50088	2.99e-35	2.02e-32
CYCSP6	0.0193449	1.07249	5.79287	5.97e-06	1.4e-05			CABP5	0.0353556	0.00333883	-3.40452	1.84e-16	1.27e-15
AL590666.2	0.250805	2.89038	3.52662	5.89e-15	3.48e-14			ARMH2	0.784942	0.0689283	-3.50942	2.66e-18	2.19e-17
ZYG11A	0.0314044	0.831583	4.72682	1.3e-25	2.47e-24			FABP4	114.763	4.17449	-4.78091	9.59e-36	1.79e-32
HIST1H2BB	0.0107516	0.957782	6.47707	0.000524	0.000882755			AC009233.1	0.00140837	6.31e-05	-4.47958	7.66e-06	1.77e-05
LINC00525	0.0427355	0.375625	3.13579	1.51e-16	1.05e-15			AC097537.1	0.118138	0.0091522	-3.69021	1.66e-29	6.4e-28
GAL	0.0968297	2.48092	4.67928	1.58e-15	9.91e-15			SLC4A1	0.255218	0.0268974	-3.24619	2.66e-23	3.8e-22
LINC01436	1.04131	8.95948	3.10501	2.01e-06	5.04e-06			AC092078.1	0.13466	0.0113405	-3.56976	8.35e-22	9.92e-21
AC080037.1	0.0612446	2.07462	5.08212	2.88e-27	6.99e-26			FCN3	110.918	5.05001	-4.45706	2.84e-31	1.8e-29
AGT	1.84125	16.4321	3.15775	5.04e-07	1.36e-06			AC093292.1	0.00647713	0.000599662	-3.43313	1.01e-05	2.3e-05
AL139412.1	0.0288906	0.502923	4.12166	2.48e-21	2.8e-20			ANKRD1	46.1225	2.20849	-4.38434	1.38e-31	9.59e-30
TM4SF5	0.0131271	3.80042	8.17746	0.000107639	0.000201684			PTPN5	0.55233	0.0570738	-3.27463	1.47e-30	7.66e-29
SOX11	0.0362054	0.645085	4.15521	1.89e-07	5.32e-07			AC104984.4	4.22315	0.240774	-4.13256	6.09e-34	1.33e-31
AL353693.1	0.0144179	0.648089	5.49026	3.45e-15	2.08e-14			AP003501.2	0.0279835	0.00249771	-3.4859	9.92e-12	4.26e-11
BNIP3P24	0.0195603	0.189315	3.27479	6.74e-12	2.94e-11			DNM1P32	0.00782522	0.000498201	-3.97333	1.68e-05	3.66e-05
UBE2C	1.82881	31.3078	4.09754	1.93e-31	1.28e-29			LINC02016	3.7953	0.127862	-4.89156	4.03e-35	2.38e-32
HOXC13-AS	0.00473842	0.351119	6.21141	3.9e-07	1.06e-06			OVCH2	1.12852	0.138288	-3.02868	2.54e-33	3.72e-31
AL355483.1	0.00908626	0.109105	3.58589	0.000481942	0.000815768			MIR519D	0.0088089	0.000461405	-4.25486	1.77e-05	3.84e-05
CSTL1	0.00460604	0.189449	5.36214	2e-08	6.21e-08			MYOC	3.02533	0.136151	-4.47382	5e-34	1.17e-31
ANXA10	0.0504531	7.62732	7.24009	1.23e-08	3.89e-08			LINC02330	0.0702754	0.00603943	-3.54054	1.68e-18	1.41e-17
BCL2L10	0.0469972	0.659347	3.81039	3.09e-19	2.8e-18			ODAM	2.20137	0.258151	-3.09211	2.45e-33	3.61e-31
AC019155.3	0.0188225	0.585938	4.96022	2.87e-05	5.96e-05			RPL30P9	0.00396439	0.000338706	-3.54899	3.48e-05	7.13e-05
SLC25A48	0.00726124	0.0782667	3.43011	5.3e-13	2.58e-12			SCGB1A1	2564.14	279.375	-3.1982	2.2e-21	2.5e-20
AC100791.2	0.00372289	0.0878869	4.56115	1.78e-07	5.01e-07			AC244505.6	0.00231692	4.97e-05	-5.54223	3.07e-06	7.52e-06
ONECUT1	0.0043053	0.289495	6.07128	1.47e-26	3.22e-25			SSTR4	0.151309	0.00784413	-4.26974	7.36e-29	2.41e-27
AC004221.1	0.0137595	0.115647	3.07122	5.71e-15	3.37e-14			ADCY8	0.842295	0.0864313	-3.2847	1.16e-31	8.21e-30
GPT2	1.20607	11.9982	3.31444	8.32e-34	1.69e-31			AC073094.1	0.0017027	7.7e-05	-4.46708	1.87e-05	4.04e-05
CALML3	0.0336246	1.75958	5.70957	0.000315153	0.000548585			FP236315.3	0.0037959	0.000358487	-3.40445	4.8e-06	1.14e-05
UMODL1	0.0742849	1.06027	3.83522	7.53e-11	2.97e-10			RPL13AP17	8.83484	0.563082	-3.97179	2.35e-33	3.51e-31
MAGEA10	0.00672668	1.47484	7.77645	0.000203835	0.00036529			KRT79	0.836006	0.0999434	-3.06433	1.31e-24	2.19e-23
TBX10	0.00802368	0.300625	5.22756	2.29e-14	1.27e-13			GPM6BP3	0.00450949	4.97e-05	-6.50299	9.83e-06	2.23e-05
HIST2H2AC	0.724743	6.11074	3.07581	2.6e-10	9.71e-10			FGF7P4	0.00421581	0.000305847	-3.78493	3.66e-06	8.85e-06
ERCC6L	0.145076	1.19579	3.04309	8.78e-34	1.74e-31			CD5L	1.35164	0.0887681	-3.92852	5.21e-34	1.2e-31
AC007326.1	0.010785	0.266819	4.62877	1.3e-12	6.09e-12			AL359547.2	0.0133215	0.00134808	-3.30477	4.63e-07	1.25e-06
AC007128.1	0.0162968	0.542833	5.05785	1.43e-20	1.49e-19			SSMEM1	0.116925	0.0116257	-3.33019	2.22e-25	4.1e-24
FGL1	0.142899	18.2785	6.99902	5.23e-16	3.44e-15			AP002802.2	0.00545266	0.000330123	-4.04588	7.18e-06	1.67e-05
FUT9	0.00845641	0.223383	4.72333	6.9e-11	2.73e-10			AC129492.3	0.00145358	4.97e-05	-4.86964	8.96e-06	2.05e-05
AC005077.4	0.161824	1.32894	3.03777	7.4e-16	4.79e-15			MIR4717	0.849006	0.0889189	-3.25521	2.08e-17	1.57e-16
CNTD2	0.136757	2.24108	4.03451	6.24e-23	8.49e-22			LINC02517	0.0038788	0.000395325	-3.2945	1.62e-06	4.11e-06
RASGEF1C	0.0258418	0.263644	3.35081	5.67e-06	1.34e-05			AC136428.2	0.0028311	0.000173317	-4.02988	1.11e-05	2.5e-05
IL22RA2	0.0556533	0.595818	3.42033	1.18e-21	1.38e-20			HBB	616.126	35.5601	-4.1149	8.99e-33	9.81e-31
AP002498.1	0.137436	2.02365	3.88013	1.45e-16	1.01e-15			MOB1AP2	0.00177896	0.000191484	-3.21574	1.97e-05	4.22e-05
AL645608.6	0.0395044	0.384509	3.28293	2.36e-14	1.31e-13			AC011193.2	0.00129289	9.19e-05	-3.81514	7.77e-06	1.79e-05
PLXNB3	0.364736	3.47597	3.25249	4.02e-21	4.44e-20			RNU7-192P	0.223007	0.007189	-4.95515	1.13e-14	6.46e-14
KIF20A	0.657357	5.28271	3.00653	1.63e-30	8.31e-29			AC025588.2	0.00797116	0.000233367	-5.09412	1.33e-07	3.81e-07
RN7SL313P	0.00576064	0.115404	4.32432	5.62e-07	1.5e-06			AC007952.8	0.00155584	0.000114601	-3.763	7.08e-07	1.87e-06
AL133284.1	0.00723734	0.106298	3.87651	3.76e-07	1.02e-06			LINC01028	0.154344	0.00769757	-4.3256	4.75e-15	2.83e-14
AC012501.2	0.00552236	0.254724	5.5275	5.06e-08	1.51e-07			AC090109.1	0.0461075	0.00533555	-3.11129	1.63e-12	7.6e-12
SPTSSB	0.0938148	1.69373	4.17424	2.7e-06	6.67e-06			ANGPT4	1.78786	0.107475	-4.05616	4.12e-34	1.01e-31
IGKV3D-7	0.108062	1.02955	3.25207	1.84e-08	5.72e-08			AC104758.5	0.0213248	0.00127598	-4.06285	1.12e-09	3.95e-09
AC245100.6	0.0045796	0.0407382	3.15309	5.05e-08	1.51e-07			OTC	0.721366	0.061199	-3.55915	5.32e-33	6.35e-31
PLAC1	0.0257353	0.548214	4.41292	1.75e-20	1.8e-19			GPM6A	9.46299	0.456235	-4.37445	1.6e-35	1.86e-32
CU639417.4	0.0033264	0.0318973	3.2614	9.85e-09	3.15e-08			RNA5SP418	0.00552049	0.000404395	-3.77096	1.26e-05	2.81e-05
NKAIN3	0.00323378	0.151467	5.54964	3.11e-09	1.05e-08			SERPINA2	0.155436	0.0172501	-3.17164	8.14e-08	2.38e-07
HJURP	0.351844	4.43483	3.65587	8.47e-32	6.31e-30			AP002856.2	2.1622	0.132556	-4.02783	6.12e-15	3.6e-14
TCN1	0.238978	18.5884	6.28138	6.14e-12	2.7e-11			FGF10-AS1	0.113919	0.00994903	-3.51731	8.64e-28	2.28e-26
AC093904.2	0.035107	0.393912	3.48805	3.07e-17	2.28e-16			AL359378.1	0.257386	0.0250983	-3.35828	1.01e-31	7.33e-30
AL136981.1	0.0054241	0.053467	3.30119	5.18e-07	1.39e-06			CLDN18	328.679	26.9131	-3.6103	2.01e-33	3.22e-31
MYEOV	0.0982981	5.62216	5.83782	2.6e-24	4.18e-23			GDF2	0.0568235	0.0025025	-4.50505	1.01e-21	1.19e-20
DDIT4L	0.4927	4.21201	3.09573	1.08e-16	7.64e-16			LINC00968	2.9865	0.280552	-3.41211	3.61e-35	2.3e-32
IGFL2	0.102333	1.2243	3.58061	4.32e-21	4.76e-20			AL139281.1	0.0954556	0.00604139	-3.98188	3.5e-18	2.85e-17
IGKV2-40	0.00971797	0.33656	5.11407	1.84e-05	3.98e-05			AC010451.3	0.00203679	4.97e-05	-5.35633	1.36e-06	3.48e-06
DEFB131E	0.00188019	0.055018	4.87095	2.91e-06	7.15e-06			AC009965.2	0.00488052	0.000458087	-3.41334	6.6e-07	1.75e-06
TROAP	0.30914	3.80174	3.62033	8.73e-31	4.77e-29			NCAPGP2	1.22549	0.0736064	-4.05739	1.87e-33	3.06e-31
AC090833.1	0.00686077	0.0702383	3.35581	0.000352153	0.000608628			CLEC3B	114.232	8.79995	-3.69833	1.57e-35	1.86e-32
AC023796.2	0.0200912	0.228413	3.50701	4.94e-12	2.19e-11			PYHIN5P	0.00355308	0.000377076	-3.23615	3.32e-05	6.83e-05
NAT16	0.00716242	0.0608736	3.0873	1.17e-11	4.98e-11			RN7SKP82	0.00305779	0.000232609	-3.71651	1.51e-05	3.32e-05
OR10H1	0.00385342	0.0827459	4.42448	0.000372283	0.000640945			PPP1R17	0.200655	0.0245031	-3.03368	3.1e-20	3.12e-19
RHBDL1	0.380492	3.10013	3.02639	1.15e-25	2.2e-24			NECAB1	4.28714	0.48852	-3.13353	9.83e-35	3.6e-32
IGKV1OR1-1	0.0488121	0.413696	3.08326	1.01e-07	2.92e-07			MTCO2P25	0.00228607	0.000134048	-4.09205	1.22e-05	2.72e-05
CXCL14	4.5069	87.522	4.27944	4.62e-12	2.05e-11			SERTM1	6.17596	0.251097	-4.62034	1.21e-35	1.79e-32
HOXC13	0.00957193	0.983608	6.68313	1.5e-10	5.73e-10			RNU5E-8P	0.691348	0.0548447	-3.65599	2.8e-20	2.83e-19
RRM2	1.2937	11.2471	3.11998	5.13e-30	2.26e-28			CA4	20.7174	1.05974	-4.28906	2.21e-34	6.24e-32
AC005996.1	0.0247888	0.223061	3.16968	8.21e-06	1.89e-05			AC026415.1	0.00119374	5.7e-05	-4.38828	8.34e-06	1.92e-05
RN7SL12P	0.0035691	0.0929059	4.70214	8.24e-07	2.16e-06			RNU6-1110P	0.0333774	0.00271769	-3.61842	2.28e-08	7.01e-08
MEX3A	0.330517	5.33188	4.01185	5.84e-33	6.82e-31			SFTPC	8797.01	313.283	-4.81148	4.22e-36	1.79e-32
AC135782.1	0.00521181	0.0451028	3.11336	4.86e-05	9.69e-05			AC092078.2	0.146503	0.00819412	-4.1602	1.03e-23	1.54e-22
SNORA38B	0.0866549	2.7162	4.97016	2.25e-09	7.69e-09			GRIA1	3.14269	0.247614	-3.66584	1.38e-34	4.5e-32
ACTL8	0.00355422	0.501812	7.14147	2.59e-05	5.42e-05			AC104237.2	0.909515	0.0739817	-3.61986	2.9e-35	2.02e-32
AF127577.3	0.0062331	0.459581	6.20423	0.000254053	0.000449077			CYP1A2	1.03839	0.0754855	-3.78201	7.1e-33	8.06e-31
LINP1	0.0904474	1.43084	3.98364	2.8e-06	6.9e-06			DNASE1L3	9.38163	0.852973	-3.45927	1.96e-30	9.78e-29
HIST1H4C	0.0762624	5.43746	6.15582	1.81e-09	6.24e-09			PIGPP2	0.00310303	0.000343635	-3.17473	4.56e-06	1.09e-05
AC007368.1	0.0257054	0.381792	3.89265	0.000326701	0.000567512			AC137056.1	0.0369983	0.00296793	-3.63993	1.19e-13	6.19e-13
AC007405.2	0.00735926	0.0791336	3.42666	6.93e-07	1.84e-06			AC095050.1	0.917152	0.0373734	-4.61708	5.81e-36	1.79e-32
SYT7	1.18541	12.2599	3.37049	1.63e-24	2.69e-23			HBA1	4.01519	0.208722	-4.26581	1.17e-31	8.21e-30
AC089983.1	0.0541036	0.905606	4.06509	6.3e-13	3.05e-12			MYZAP	8.52476	0.87344	-3.28688	8.1e-35	3.23e-32
FP325330.3	0.000889393	0.0102793	3.53078	0.000162605	0.000296018			AC073264.2	0.000936989	4.97e-05	-4.23613	3.07e-06	7.52e-06
NKX3-2	0.0196678	0.185568	3.23804	4.97e-12	2.2e-11			RNU2-1	0.0039107	4.97e-05	-6.29746	1.36e-06	3.48e-06
LINC00460	0.167117	2.49256	3.8987	5.27e-10	1.91e-09			AC092691.3	0.0715776	0.00149991	-5.57656	6.97e-11	2.76e-10
FAM83A-AS1	0.0437921	3.25994	6.21803	2.08e-33	3.25e-31			VIPR1	22.0979	2.32465	-3.24882	7.23e-30	3.08e-28
KLK6	0.0612138	4.71278	6.26658	1.11e-11	4.74e-11			AL355499.1	0.290979	0.0163038	-4.15763	3.9e-33	5.06e-31
ARHGAP40	0.313609	3.74395	3.57752	2.09e-20	2.14e-19			AC128709.3	1.31036	0.0637432	-4.36154	2.93e-35	2.02e-32
PITX2	0.011008	1.4777	7.06866	2.48e-24	3.99e-23			ADAMTS7P3	3.82306	0.343243	-3.47743	2.06e-33	3.24e-31
BPIFB4	0.0113208	0.821916	6.18194	1.51e-08	4.76e-08			PACRG-AS3	0.182267	0.0118456	-3.94363	6.15e-32	4.82e-30
MMP11	0.588946	21.0998	5.16295	1.63e-31	1.1e-29			AC021506.1	0.0013452	8.23e-05	-4.03059	1.55e-05	3.4e-05
ANKRD40CL	0.0054187	0.0570683	3.39667	1.43e-05	3.15e-05			FP885919.1	0.00126511	4.97e-05	-4.66929	1.32e-05	2.94e-05
MUC21	2.00032	26.8487	3.74655	5.44e-08	1.62e-07			AC020897.1	0.0299193	0.00150377	-4.31442	3.4e-13	1.69e-12
HIST1H3D	0.287826	3.05184	3.40641	2.52e-16	1.71e-15			SERF1AP1	0.00797897	0.000452956	-4.13876	1.83e-05	3.97e-05
OGDHL	0.0802673	0.690863	3.10552	6.92e-08	2.03e-07			LINC01863	2.20615	0.244767	-3.17205	1.54e-33	2.62e-31
CTHRC1	3.12659	42.549	3.76646	1.02e-31	7.42e-30			TRAPPC2P3	0.00332679	0.000366536	-3.18211	1.94e-05	4.16e-05
AC008870.5	0.0589103	0.729066	3.62946	2.95e-05	6.12e-05			RAMP3	90.2251	9.67288	-3.22151	1.97e-34	5.86e-32
CEACAM5	8.70408	247.702	4.83077	1.62e-15	1.01e-14			RN7SL286P	0.0035728	0.000423329	-3.07721	2.94e-05	6.1e-05
FAR2P4	0.00266058	0.125141	5.55567	0.000404362	0.000692509			AC024132.3	0.132603	0.00573932	-4.53009	9.63e-20	9.2e-19
MAGEC1	0.00365209	0.624681	7.41826	4.16e-06	9.98e-06			SPOCK2	117.041	12.3526	-3.24413	6.02e-35	2.73e-32
CDK8P2	0.0250972	0.45258	4.17258	4.18e-06	1e-05			RNY4P27	0.00578525	0.000523386	-3.46643	7.37e-06	1.71e-05
AC013410.2	0.0119067	0.162443	3.77008	0.000400593	0.000686634			LINC01616	0.132202	0.0130097	-3.34508	7.25e-28	1.95e-26
FOXA3	0.502827	4.27583	3.08807	2.74e-11	1.13e-10			FENDRR	10.0148	0.684212	-3.87154	4.68e-34	1.12e-31
AC012213.1	0.00344388	0.25107	6.18791	1.69e-05	3.69e-05			AC073941.2	0.00389158	0.000393676	-3.30527	2.21e-06	5.52e-06
AP000251.1	0.0490492	0.492154	3.32681	3.73e-14	2.03e-13			AL136369.1	2.37047	0.259176	-3.19317	5.97e-32	4.72e-30
COCH	0.187521	2.0909	3.47899	1.91e-18	1.59e-17			LINC01082	2.14582	0.130566	-4.03868	4.01e-33	5.12e-31
AL139420.2	7.89e-05	0.112139	10.4736	4.68e-07	1.26e-06			TNR	0.758747	0.0562224	-3.7544	3.45e-29	1.23e-27
AC016044.1	0.00315565	0.479942	7.24878	2.63e-06	6.49e-06			OR6K3	0.324688	0.0148603	-4.44952	2.55e-30	1.21e-28
RN7SL219P	0.0190139	0.177204	3.22028	5.83e-05	0.000114641			TXNL1P1	0.00136121	0.00016284	-3.06336	2.3e-05	4.88e-05
PRSS2	0.482729	34.0023	6.13827	2.14e-10	8.05e-10			FAM71A	0.0495045	0.00386313	-3.67972	9.31e-13	4.44e-12
XAGE1B	0.0159668	0.137581	3.10713	4.28e-08	1.28e-07			LINC00656	0.497942	0.0460962	-3.43326	5.11e-33	6.16e-31
TEX19	0.0193346	0.378323	4.29036	4e-12	1.79e-11			AC026464.3	0.000499124	4.97e-05	-3.3275	3.07e-06	7.52e-06
HIST1H2BI	0.0129321	1.61655	6.96582	0.000140301	0.000257947			OR6N2	0.0164928	0.00114363	-3.85014	1.1e-08	3.5e-08
CA9	0.30502	13.5178	5.46981	1.04e-23	1.56e-22			ANGPTL7	1.61416	0.114774	-3.81392	2.32e-33	3.48e-31
CLDN10	0.438541	6.5123	3.89238	1.1e-07	3.17e-07			CHIAP2	7.37721	0.562315	-3.71362	5.48e-31	3.18e-29
TAS2R2P	0.00184663	0.205067	6.79506	2.58e-21	2.9e-20			ADH1B	73.0006	8.07696	-3.17603	2.58e-34	7.13e-32
HNF1A	0.048126	0.520177	3.43411	0.000570746	0.00095567			MTND1P1	0.00205033	0.000215189	-3.25218	1.1e-06	2.86e-06
RF00285	0.0114453	0.117033	3.35409	4.03e-08	1.21e-07			OR4S2	0.00159439	0.000121682	-3.71182	3.3e-05	6.78e-05
LNCAROD	0.00807937	0.367061	5.50563	5.01e-08	1.49e-07			HSPC324	6.66345	0.546387	-3.60827	4.72e-34	1.12e-31
AL033397.1	0.0460843	1.78997	5.27951	4.23e-05	8.53e-05			ZNF736P5Y	0.00106904	4.97e-05	-4.42634	1.01e-05	2.29e-05
DSG4	0.00136462	0.0370357	4.76235	0.000401286	0.000687685			MGC27382	1.50154	0.182831	-3.03786	1.07e-32	1.12e-30
AP001453.2	0.282144	2.70451	3.26086	2.77e-30	1.3e-28			DPP6	0.413877	0.0490572	-3.07667	1.09e-28	3.45e-27
IGFL3	0.0131892	0.226581	4.10259	2.65e-05	5.53e-05			FREM3	0.578504	0.0314854	-4.19957	4.95e-34	1.16e-31
LINC01559	0.0125018	0.73467	5.87689	1e-10	3.9e-10			MIR3945HG	5.72847	0.52721	-3.4417	2.09e-33	3.25e-31
HIST2H2AB	0.0511015	1.75892	5.10518	1.14e-07	3.27e-07			OR10AA1P	0.0174547	0.00114607	-3.92884	3.82e-07	1.04e-06
LHX1	0.00474382	0.199189	5.39195	1.42e-06	3.62e-06			FHL1	64.4926	6.27134	-3.36229	9.59e-36	1.79e-32
TMEM210	0.00736745	0.0708707	3.26595	0.000223623	0.000398309			FAM107A	52.8858	2.33265	-4.50284	1.35e-35	1.79e-32
ARL14	0.114082	2.99667	4.71522	9.54e-05	0.000180404			GDF10	12.8272	1.44432	-3.15075	9e-34	1.74e-31
AP003500.1	0.0083296	0.207031	4.63546	3.34e-06	8.13e-06			AL445307.1	0.920855	0.0808314	-3.50999	1.29e-35	1.79e-32
DMBX1	0.0114295	0.650782	5.83133	7.4e-26	1.46e-24			AC008413.2	0.00258193	0.00027537	-3.22901	2.88e-05	5.99e-05
AC040174.1	0.00487329	0.0653434	3.74507	3.09e-05	6.38e-05			AC008763.3	0.571138	0.0356618	-4.00139	3.03e-33	4.24e-31
CLDN6	0.283251	13.7587	5.60212	0.000100754	0.000189867			RNU6-955P	1.13198	0.067492	-4.06799	2.93e-29	1.07e-27
AC112721.2	0.0482711	0.398447	3.04516	2.49e-15	1.52e-14			LINC01081	0.42303	0.0419822	-3.33291	1.93e-30	9.64e-29
HIST1H1E	0.149503	9.45374	5.98264	9.05e-19	7.82e-18			AP000534.1	0.000915003	6.03e-05	-3.92411	2.18e-05	4.65e-05
AC097358.2	0.0138385	0.129702	3.22844	9.42e-21	1e-19			SGCG	3.591	0.27311	-3.71683	1.14e-35	1.79e-32
AC092868.1	0.18021	2.2773	3.65957	2.27e-09	7.75e-09			OR7E154P	0.00093302	7.93e-05	-3.55635	1.22e-05	2.73e-05
AP000424.1	0.0139242	0.240801	4.11217	6.43e-20	6.25e-19			OR4F4	0.00434076	0.000256149	-4.08289	3.19e-05	6.57e-05
DEPDC1	0.175345	2.06688	3.55919	2.97e-30	1.39e-28			AL158837.1	0.046547	0.0057182	-3.02506	4.77e-09	1.58e-08
AC141557.2	0.0385828	0.460401	3.57686	2.95e-20	2.97e-19			FOSB	190.367	19.7021	-3.27236	2.36e-21	2.66e-20
IGLV9-49	5.25586	44.498	3.08174	7.15e-06	1.66e-05			AC093722.1	0.0488859	0.00181382	-4.75232	1.76e-13	9.02e-13
AC090192.2	0.0069329	0.244696	5.14139	1.23e-06	3.16e-06			LINC02154	4.72317	0.454887	-3.37617	6.62e-32	5.13e-30
MAP7D2	0.269368	2.60354	3.27282	2.84e-17	2.12e-16			AC027288.3	5.67976	0.645782	-3.13671	1.55e-33	2.64e-31
MTRF1LP2	0.00388234	0.0411673	3.4065	0.000113506	0.000211871			TRDD2	0.0658806	0.00274789	-4.58346	1.63e-05	3.56e-05
GLRA3	0.0285934	0.236616	3.0488	4.93e-06	1.17e-05			ADRA1A	0.64334	0.0593416	-3.43846	8.94e-34	1.74e-31
Z85994.1	0.0127599	0.133041	3.38218	6e-06	1.41e-05			DUX4L52	0.00378162	0.00035082	-3.4302	2.81e-05	5.85e-05
BCL2L12P1	0.0098193	0.0972242	3.30762	6.52e-09	2.13e-08			BTNL9	13.3329	1.24463	-3.4212	8.49e-34	1.7e-31
TRIM54	0.0966919	0.995064	3.36332	9.23e-10	3.27e-09			BX510359.7	0.000713182	4.97e-05	-3.84237	4.98e-06	1.18e-05
NKAIN3-IT1	0.00948778	0.124798	3.71738	8.03e-05	0.000153899			LGI3	22.2503	1.19122	-4.22332	4.09e-35	2.38e-32
AL079303.1	0.0668631	0.563512	3.07516	2.91e-19	2.65e-18			AC090150.1	0.0277221	0.00196714	-3.81686	1.44e-11	6.1e-11
SAPCD2	0.388706	4.60319	3.56588	1.9e-32	1.81e-30			AL450469.2	0.0413528	0.00498712	-3.0517	2.14e-09	7.32e-09
CRABP2	3.75527	189.42	5.65652	1.88e-28	5.69e-27			HBG1	0.201799	0.00616536	-5.03259	5.67e-12	2.5e-11
SYT14	0.0115107	0.13612	3.56383	3.79e-08	1.14e-07
AC245100.3	0.0265715	0.299255	3.49342	1.03e-05	2.33e-05
IGF2BP1	0.0256379	1.04526	5.34944	2.29e-07	6.38e-07
AL445183.2	0.0466474	0.410808	3.1386	6.74e-05	0.000131224
MCM10	0.193572	1.87035	3.27236	9.01e-29	2.89e-27
MMP13	0.193198	12.2509	5.98666	3.73e-25	6.68e-24
NAT8L	0.0917603	0.767443	3.06412	2.15e-09	7.35e-09
LINC02156	0.0205519	0.239684	3.54379	6.56e-13	3.17e-12
AC116049.2	0.00150162	0.175332	6.86742	1.84e-05	3.98e-05
AC008115.2	0.0192712	0.269081	3.80353	9.04e-05	0.000171621
HIST1H2AE	0.410722	5.60821	3.77131	5.96e-12	2.62e-11
AC007128.2	0.00367383	0.338385	6.52524	3.58e-15	2.15e-14
AC103740.2	0.00805913	0.12196	3.91964	1.93e-12	8.91e-12
HIST1H1PS1	0.106736	1.41992	3.73368	1.47e-16	1.03e-15
KHDC1L	0.0162106	0.647776	5.32049	1.38e-06	3.54e-06
AL133153.1	0.0259817	0.25802	3.31192	5.1e-17	3.7e-16
EFNA2	0.0110464	0.518739	5.55336	5.43e-18	4.33e-17
S100P	6.13099	196.39	5.00146	9.6e-12	4.13e-11
CAMK2N2	0.077981	0.640942	3.039	1.64e-15	1.02e-14
FAM83B	0.0999219	0.856793	3.10007	6.22e-05	0.00012163
CAB39P1	0.0077464	0.0809453	3.38535	2.02e-07	5.66e-07
RUNDC3A-AS1	0.0362398	0.35771	3.30314	4.67e-29	1.6e-27
IQGAP3	0.455507	4.97505	3.44916	2.22e-33	3.4e-31
RNA5SP323	0.0125704	0.206486	4.03794	5.33e-05	0.000105584
OR13Z2P	0.00245218	0.138506	5.81974	1.63e-07	4.61e-07
MIR4653	0.391487	3.7063	3.24295	1.63e-27	4.13e-26
FETUB	0.00276876	0.169915	5.93943	2.02e-07	5.66e-07
RNF186	0.0302542	0.904625	4.90211	3.37e-15	2.03e-14
C3orf30	0.0108847	0.120162	3.46461	1.32e-07	3.77e-07
SLC25A5P5	0.04407	0.58149	3.72188	3.72e-12	1.67e-11
MELK	0.501737	5.42445	3.43447	1.48e-30	7.69e-29
RPSAP52	0.0147565	0.364232	4.62544	1.75e-13	8.95e-13
AC016205.1	0.033603	0.3723	3.46981	7.21e-21	7.76e-20
AC138305.1	0.0164307	0.179735	3.45141	0.000164537	0.000299172
LINC02473	0.00455971	0.0789303	4.11356	2.8e-17	2.1e-16
FOXD3	0.0145357	0.179157	3.62355	2.31e-09	7.88e-09
AC132186.1	0.00986108	0.118314	3.58474	2.76e-06	6.8e-06
AC073316.2	0.0499552	0.709511	3.82812	5.94e-09	1.95e-08
FAM177B	0.249142	2.17696	3.12728	4.33e-09	1.44e-08
MIR2052HG	0.0125722	0.113628	3.176	3.79e-05	7.7e-05
ANLN	0.682306	8.47264	3.63432	5.56e-32	4.47e-30
NCAPD2P1	0.010481	0.156223	3.89776	1.65e-08	5.17e-08
CDIPTOSP	0.0995851	0.828726	3.05689	2.78e-12	1.26e-11
AC078923.1	0.0326677	0.400918	3.61737	1.65e-14	9.3e-14
LINC00707	0.0331354	0.525179	3.98636	4.14e-07	1.12e-06
AL513123.1	0.00131732	0.209125	7.31062	0.0005645	0.000946313
SNX18P2	0.00659248	0.0814178	3.62645	6.92e-05	0.000134366
YWHAEP7	0.0190683	0.196106	3.36239	7.77e-17	5.55e-16
DMRTA2	0.0305723	0.809755	4.72719	9.91e-11	3.86e-10
AC027627.1	0.00175334	0.0586841	5.0648	2.1e-07	5.86e-07
AC026355.2	0.0014831	0.108376	6.19129	3.67e-05	7.49e-05
NIFKP3	0.00786889	0.0692934	3.13849	4.23e-05	8.52e-05
MIR137HG	0.00325626	0.0657148	4.33493	2.84e-05	5.91e-05
CDKN2A	0.597499	6.11545	3.35545	5.63e-12	2.48e-11
SPINK4	0.061269	24.7588	8.65857	4.84e-06	1.15e-05
AC008496.2	0.089645	1.76851	4.30217	2.77e-14	1.52e-13
EPS15P1	0.0111089	0.0899376	3.01721	1.22e-08	3.88e-08
ZFPM2-AS1	0.0592441	1.91595	5.01525	2.28e-24	3.69e-23
CPHL1P	0.0276042	0.322352	3.54568	3.57e-14	1.94e-13
AC113346.1	0.0163215	0.432895	4.72917	5.98e-13	2.9e-12
FUT6	0.144899	1.83527	3.66288	2.41e-11	9.97e-11
IL31RA	0.0696575	0.916514	3.71781	1.78e-12	8.25e-12
NPSR1-AS1	0.00284753	0.0556866	4.28955	3.59e-21	4e-20
GAPDHP55	0.00653335	0.0775257	3.56878	0.000309163	0.000539303
MYOSLID	0.184802	1.55736	3.07505	2.62e-19	2.39e-18
FOXH1	0.0201196	0.260333	3.69368	1.22e-16	8.55e-16
DEPDC1B	0.21783	2.24229	3.3637	1.55e-30	7.95e-29
FCF1P8	0.0241191	0.205604	3.09162	6.85e-05	0.000133131
RDM1	0.0526383	0.509411	3.27465	5.47e-28	1.5e-26
AP001429.1	0.0950493	0.874218	3.20125	6.59e-08	1.94e-07
RTBDN	0.0172531	0.397411	4.5257	4.3e-14	2.32e-13
AC008406.3	0.00248154	0.0425497	4.09984	6.91e-07	1.83e-06
NCAPG	0.407921	3.32269	3.02599	6.21e-29	2.07e-27
IGF2BP3	0.138629	1.81381	3.70972	5.06e-12	2.24e-11
KRT16	0.28062	6.45489	4.52371	4.29e-18	3.46e-17
XAGE1A	0.00196026	0.105	5.7432	2.57e-10	9.6e-10
CST4	0.0139553	1.72893	6.95292	3.05e-17	2.27e-16
THEG	0.0233408	0.221263	3.24483	6.76e-05	0.00013149
MNX1	0.0495854	0.705333	3.83032	8e-24	1.22e-22
LHX5	0.00731825	0.186728	4.67329	6.37e-11	2.53e-10
AC068228.1	0.009371	0.446452	5.57416	9.37e-29	3e-27
ANKRD36C	0.195386	2.32935	3.57553	2.14e-10	8.07e-10
HIST1H2BL	0.0978853	1.28866	3.71864	2.12e-12	9.74e-12
AKR1B15	0.034585	1.28778	5.2186	1.56e-12	7.28e-12
AC009065.2	0.254028	3.14821	3.63147	4.17e-24	6.56e-23
LYPD3	0.814013	7.76404	3.25368	1.01e-16	7.17e-16
HOXA13	0.0039704	0.199328	5.64972	0.00016533	0.000300488
PRDM13	0.0015788	0.0699357	5.46912	0.000107016	0.000200635
SALL3	0.00617864	0.141242	4.51473	6.09e-05	0.000119297
BARX2	0.252286	3.49046	3.79028	6.29e-20	6.13e-19
AC120498.4	0.019262	0.98246	5.67257	4.05e-14	2.19e-13
DMRT1	0.00477798	0.06423	3.74877	0.000120107	0.000223224
SPRR1B	0.242299	14.1518	5.86806	5.04e-10	1.83e-09
AL139095.3	0.00388342	0.0780984	4.32989	9.67e-05	0.000182811
HAVCR1	0.0518381	1.3825	4.73712	4.04e-16	2.69e-15
C1orf61	0.0226085	0.344608	3.93002	1.71e-08	5.33e-08
LINC01460	0.0444609	0.498619	3.48733	1.7e-18	1.42e-17
COL17A1	0.699651	11.5095	4.04004	1.24e-14	7.06e-14
LL22NC03-63E9.3	0.00367018	0.0306758	3.06318	9.99e-07	2.6e-06
IGHVII-78-1	0.040774	0.345392	3.08251	6.41e-13	3.1e-12
IL37	0.181169	12.5861	6.11836	6.78e-12	2.96e-11
AC011298.1	0.00418796	0.384803	6.52173	2.22e-07	6.2e-07
VGF	0.0524357	2.54841	5.6029	7.31e-17	5.23e-16
SLC7A10	0.0570743	1.1384	4.31802	2.27e-09	7.73e-09
AC061975.6	0.0039759	0.384257	6.59465	3.56e-10	1.32e-09
HIST1H2AL	0.0198776	1.10112	5.79168	1.49e-13	7.7e-13
AF015262.1	0.00336311	0.0769901	4.51681	5.37e-06	1.27e-05
HIST1H2APS4	0.0130587	0.123189	3.23779	0.000412345	0.000705306
SNORD15B	0.502612	20.0748	5.3198	1.33e-05	2.95e-05
IGKV1OR9-2	0.0673025	0.544501	3.0162	6.22e-08	1.84e-07
AC061975.5	0.00301628	0.0266893	3.14542	8.39e-05	0.000160231
LINC02122	0.0238673	0.633075	4.72927	1.17e-08	3.73e-08
CDC20	1.40832	18.051	3.68003	1.31e-31	9.18e-30
MDK	18.8431	154.783	3.03814	6.09e-29	2.03e-27
HOXA11-AS	0.0108579	0.148789	3.77646	3.22e-06	7.86e-06
AL138760.1	0.0162041	0.773207	5.57642	1.24e-20	1.29e-19
LINC01529	0.0104439	0.128927	3.62582	1.27e-07	3.63e-07
NCCRP1	0.366809	4.2489	3.53399	1.49e-07	4.23e-07
KRT81	0.261558	14.2233	5.76499	1.46e-15	9.15e-15
AC084262.1	0.0159283	0.239849	3.91247	7.04e-13	3.4e-12
LINC01234	0.0130439	0.318705	4.61078	5.59e-07	1.5e-06
RF00139	0.0324208	0.3101	3.25774	2.44e-08	7.48e-08
AC069277.1	0.00742959	0.108463	3.86777	0.0004919	0.000831482
LINC02048	0.00467227	0.0757007	4.01811	0.00053318	0.000896949
LINC02535	0.0193837	0.29505	3.92804	2.05e-22	2.63e-21
AC079062.1	0.0215908	1.29956	5.91146	3.77e-13	1.86e-12
THRA1/BTR	0.00998823	0.218547	4.45157	2.29e-09	7.82e-09
HIST1H2AJ	0.00994386	1.39874	7.13611	2.97e-12	1.34e-11
SPTB	0.279807	2.37611	3.0861	2.24e-07	6.24e-07
SCARNA22	0.0871512	2.11541	4.60128	1.06e-09	3.75e-09
HOXC-AS1	0.057967	0.474252	3.03235	4.88e-07	1.31e-06
KIF2C	0.638139	6.86611	3.42755	6.08e-32	4.79e-30
PTPRH	0.133127	4.10515	4.94656	3.77e-28	1.07e-26
BPIFA2	0.147259	4.72562	5.00408	3.99e-10	1.47e-09
IGHV1OR15-2	0.989064	8.1962	3.05082	1.69e-11	7.1e-11
SEPT14P12	0.00286684	0.113158	5.30274	1.11e-12	5.26e-12
NKAIN1	0.0230798	0.426838	4.20899	1.66e-17	1.27e-16
KCNC2	0.00456593	0.134842	4.88422	0.000586545	0.000980916
PDIA2	0.111334	2.4676	4.47015	3.47e-13	1.72e-12
RPL7P42	0.00432875	0.0373299	3.10831	2.52e-06	6.24e-06
AP003108.5	0.0526185	0.730926	3.79608	4.7e-20	4.64e-19
BAIAP2L2	0.298355	3.40686	3.51334	1.23e-23	1.83e-22
TBXT	0.0106866	0.46611	5.44679	5.41e-09	1.78e-08
AC106772.1	0.00306282	0.0534319	4.12477	2.19e-06	5.47e-06
AC131009.2	0.00735035	0.146864	4.32053	2.37e-08	7.29e-08
AC007639.1	0.0165245	0.247761	3.90627	9.26e-22	1.09e-20
LINC00629	0.0235352	0.257355	3.45087	1.02e-18	8.77e-18
LINC01842	0.0797877	0.757297	3.24662	6.1e-12	2.68e-11
IL36RN	0.0203085	1.07585	5.72725	2.59e-17	1.95e-16
AC011294.1	0.0263313	0.595892	4.5002	6.05e-25	1.05e-23
AC009139.1	0.0124181	0.121805	3.29406	4.6e-05	9.21e-05
POLQ	0.0942387	0.78323	3.05505	1.49e-31	1.02e-29
AP005230.1	0.0199998	0.26159	3.70925	9.19e-13	4.38e-12
ANKRD34B	0.032574	0.703237	4.43222	4.57e-10	1.67e-09
UCHL1	2.97113	33.3052	3.48666	1.19e-09	4.18e-09
NEK2	0.448905	5.34052	3.5725	1.01e-31	7.33e-30
AC145146.1	0.032902	0.287223	3.12593	7.01e-07	1.86e-06
YBX2	0.0659704	1.40277	4.41032	2.71e-18	2.22e-17
CARD14	0.148085	1.39237	3.23305	1.78e-26	3.86e-25
IGSF9	0.523119	4.65209	3.15267	2.62e-28	7.64e-27
LINC01597	0.0597914	0.853471	3.83533	5.6e-08	1.66e-07
PRB3	0.0614731	1.24448	4.33944	1.98e-17	1.5e-16
IGLV3-29	0.131668	1.37241	3.38173	4.25e-08	1.28e-07
TEX48	0.0170213	0.250709	3.8806	3.73e-13	1.85e-12
PLK5	0.00850847	0.0697998	3.03625	2.97e-08	9.06e-08
NANOGP1	0.00404051	0.0496369	3.6188	9.74e-11	3.8e-10
LHX2	0.0172305	0.308767	4.16348	1.48e-17	1.13e-16
AD000813.1	0.00649625	0.0711849	3.45389	2.6e-09	8.81e-09
IL36G	0.0304395	0.53311	4.13041	2.77e-15	1.68e-14
AL163953.1	0.00262838	0.221844	6.39922	2.68e-16	1.82e-15
ABCA4	0.26512	2.96947	3.48549	3.01e-07	8.29e-07
RETNLB	0.0037622	0.121664	5.01518	3.39e-05	6.95e-05
IGKV3OR2-5	0.0267784	0.416891	3.96053	0.000309795	0.000540133
GIP	0.0101443	0.195332	4.26718	0.000314505	0.000547597
PTPRN	0.0458495	0.758284	4.04776	1.71e-07	4.81e-07
AL139420.1	0.00811399	0.165048	4.34633	2.05e-13	1.04e-12
AC126696.3	0.00898613	0.0921016	3.35745	2.55e-09	8.67e-09
GRHL3	0.105123	1.03396	3.29804	1.34e-27	3.45e-26
IGKV1-13	0.180705	1.77854	3.29899	1.74e-09	6.01e-09
NKX1-2	0.00564516	0.708863	6.97235	5.39e-17	3.9e-16
KIF14	0.135985	1.5313	3.49324	3.59e-32	3.07e-30
AL356234.2	0.0264127	0.460113	4.12268	1.17e-07	3.37e-07
HIST1H3C	0.0160579	2.41611	7.23326	3.37e-15	2.03e-14
LINC00887	0.0157844	0.158269	3.32581	2.96e-15	1.79e-14
PODXL2	2.67017	25.3101	3.24471	5.79e-21	6.29e-20
UGT2B11	0.00529636	0.53687	6.66343	8.24e-06	1.89e-05
HIST1H2AH	0.0279427	1.44773	5.69517	0.000145623	0.000266907
LINC01614	0.296198	3.23941	3.4511	1.42e-22	1.84e-21
APOBEC1	0.00577594	0.967944	7.38872	2.29e-09	7.81e-09
HRG	0.00594199	0.0816273	3.78003	5.89e-06	1.39e-05
CRLF1	3.08588	47.5952	3.94706	2.12e-05	4.52e-05
AC117386.2	0.00974232	0.249559	4.67897	8e-09	2.59e-08
AKR1B10	0.341513	51.6112	7.2396	1.73e-12	8.03e-12
AL021920.2	0.0140875	0.147149	3.38479	8.22e-12	3.56e-11
FGF5	0.00596015	0.149206	4.64581	1.39e-05	3.08e-05
TRIM51BP	0.00541083	0.199561	5.20484	3.4e-07	9.31e-07
LINC02163	0.00521709	0.517377	6.63183	2.23e-07	6.23e-07
RN7SL3	1.07191	64.2294	5.90497	3.65e-07	9.94e-07
PRSS1	0.0438519	2.38445	5.76487	1.16e-07	3.34e-07
FGB	0.230911	95.0599	8.68536	5.49e-07	1.47e-06
B3GNT3	1.08269	21.0784	4.28307	3.42e-31	2.1e-29
CGREF1	0.141788	2.02841	3.83855	6.02e-23	8.19e-22
MUC5B	2.82456	41.4352	3.87476	9.19e-08	2.67e-07
AC020907.1	0.0198912	0.943975	5.56855	7.16e-29	2.35e-27
IGKV1D-33	0.129666	2.00591	3.95139	3.34e-10	1.24e-09
CDH17	0.11797	3.66185	4.95608	6.48e-12	2.84e-11
TERT	0.0096797	0.263401	4.76616	1.31e-28	4.06e-27
AC023301.1	0.0189594	0.288417	3.92717	8.1e-16	5.23e-15
CENPA	0.332016	3.47679	3.38843	9.9e-29	3.15e-27
LINC02594	0.0215964	0.181118	3.06807	2.69e-07	7.42e-07
XDH	0.286708	4.33944	3.91985	2.68e-27	6.54e-26
LINC02387	0.0391302	0.344937	3.13998	9.15e-09	2.94e-08
ERFE	0.20947	1.77523	3.08319	1.86e-15	1.15e-14
GJB2	0.764823	16.1453	4.39984	5.35e-29	1.8e-27
SLC39A5	0.0555934	0.673403	3.59848	1e-08	3.21e-08
DCAF12L2	0.0231782	0.208182	3.167	0.000385275	0.000661859
IGHV2OR16-5	0.0235787	0.2104	3.15758	5.21e-05	0.000103376
ITPRID1	0.0390988	0.638097	4.02858	0.000218558	0.000389969
LINC01833	0.00931493	0.49158	5.72174	2.19e-15	1.35e-14
IGFL1P1	0.0303218	0.284808	3.23156	0.000197519	0.000354728
PITX1	0.223549	4.68204	4.38847	2.37e-22	3e-21
SP3P	0.0107961	0.723823	6.06706	7.05e-09	2.3e-08
AL592148.2	0.0120123	0.148754	3.63035	2.38e-05	5.02e-05
AL645608.8	0.040653	0.580582	3.83606	1e-22	1.33e-21
AC025580.1	0.382563	5.7912	3.92009	2.21e-23	3.2e-22
ANGPTL3	0.014446	0.138829	3.26456	1.83e-10	6.93e-10
AC022784.1	0.0842961	1.64557	4.28698	1.63e-20	1.68e-19
IL17C	0.0473771	0.682461	3.84849	4.1e-13	2.02e-12
CASC16	0.00924804	0.16824	4.18523	1.13e-13	5.92e-13
EPYC	0.0285303	0.807142	4.82225	2.7e-12	1.23e-11
SNORA14B	0.179425	3.61032	4.33068	3.89e-17	2.86e-16
HIST1H1D	0.0469735	5.01018	6.73687	4.65e-17	3.39e-16
CDK5R2	0.0374349	0.712887	4.25122	3.65e-11	1.48e-10
HIST1H3A	0.0793563	0.983806	3.63196	1.78e-06	4.49e-06
AC092484.1	0.0136315	0.435927	4.99907	1.31e-06	3.38e-06
SYNPR	0.00399902	0.051967	3.69988	2.35e-07	6.54e-07
AC114296.1	0.0349474	0.288828	3.04695	7.9e-06	1.82e-05
LHFPL5	0.00594821	0.147231	4.62948	5.65e-27	1.32e-25
C12orf56	0.0230811	0.459861	4.31642	1.27e-09	4.45e-09
FOXE3	0.00937791	0.0819141	3.12677	4.02e-08	1.21e-07
AC002076.1	0.0252275	0.458312	4.18326	3.81e-13	1.88e-12
POU3F2	0.0167448	1.22799	6.19645	1.63e-08	5.11e-08
AC093904.3	0.0100914	0.143388	3.82872	5.01e-05	9.98e-05
IGFL2-AS1	0.0207758	0.303443	3.86845	6.79e-07	1.8e-06
AC073358.1	0.00840467	0.0843321	3.32682	0.000312792	0.000544888
HORMAD1	0.1438	2.7318	4.24772	0.000192011	0.00034543
LINC01748	0.0229412	0.550723	4.58531	2.41e-06	5.97e-06
KRT83	0.0115355	0.440772	5.25587	9.77e-13	4.64e-12
AC135068.8	0.0460978	0.707373	3.9397	7.21e-08	2.11e-07
IGHV1OR15-6	0.0203166	0.176908	3.12227	0.000202665	0.000363345
CYP4F23P	0.00867686	0.211624	4.60818	5.63e-10	2.04e-09
IGHV1-58	2.33032	18.7497	3.00826	5.69e-10	2.06e-09
MAGEA3	0.0227905	5.67087	7.959	0.000106843	0.000200355
HOXC10	0.0583166	3.11049	5.73709	3.95e-08	1.19e-07
MROH3P	0.0116392	0.344136	4.88591	8.02e-22	9.55e-21
AC140479.2	0.0419953	0.572075	3.7679	2.66e-30	1.25e-28
CABYR	0.19212	4.05546	4.39979	1.94e-25	3.62e-24
MMP3	0.0986701	1.22007	3.62821	2.48e-16	1.69e-15
KCNN4	1.92406	17.7575	3.2062	1.53e-22	1.99e-21
POU4F1	0.0111456	0.276516	4.63281	1.79e-12	8.32e-12
AC020891.2	0.00692185	0.209796	4.92169	5.47e-07	1.47e-06
RPL32P33	0.0185141	0.367866	4.31248	1.67e-15	1.04e-14
CLPSL1	0.015016	0.499043	5.05459	7.92e-12	3.44e-11
HIST1H3I	0.0159278	1.11035	6.12332	6.85e-05	0.000133059
SPINK13	0.171364	2.02216	3.56075	5.78e-05	0.000113777
LINC02029	0.00826195	0.120998	3.87236	3.14e-12	1.42e-11
AL590644.1	0.00349545	0.08605	4.62162	5.71e-11	2.27e-10
AC073585.1	0.0781607	0.857334	3.45534	2.12e-31	1.4e-29
AL355596.1	0.0119795	0.24015	4.32529	1.09e-05	2.46e-05
HNF4G	0.200959	2.05529	3.35437	1.16e-25	2.22e-24
ECEL1	0.0769009	2.01652	4.71272	5.62e-18	4.48e-17
CSAG1	0.0285964	3.61887	6.98356	5.71e-05	0.00011251
ERVK-28	0.0089003	0.0990623	3.47641	4.18e-06	1e-05
TBX15	0.272645	3.10432	3.50918	1.01e-20	1.07e-19
AC243830.1	0.0265045	0.261765	3.30396	1.88e-13	9.58e-13
LINC00973	0.0348128	1.83741	5.72191	9.96e-07	2.59e-06
C2CD4A	0.347373	5.13936	3.88703	4.87e-25	8.59e-24
AL391056.1	0.0926189	1.45668	3.97524	1.47e-24	2.44e-23
SYT12	0.0897431	3.10688	5.11352	5.64e-28	1.54e-26
ONECUT2	0.0261943	0.329922	3.6548	1.76e-14	9.89e-14
AC123768.1	0.00397628	0.0339043	3.09198	8.1e-05	0.000155187
LINC02544	0.118944	1.19931	3.33385	1.94e-19	1.8e-18
RPL23AP77	0.0462494	0.668325	3.85304	7.47e-18	5.89e-17
CNTNAP4	0.0045141	0.0625105	3.79159	2.71e-06	6.67e-06
AC079160.1	0.00368418	0.142684	5.27534	6.08e-09	1.99e-08
AL121949.3	0.0470355	1.85919	5.30478	7.46e-17	5.34e-16
HOXB-AS4	0.01743	0.286658	4.03969	4.84e-05	9.65e-05
FAM83A	0.259222	23.9967	6.53251	3.21e-33	4.39e-31
AC099677.4	0.00663159	0.0710374	3.42115	0.00020732	0.000371093
HMGB3P6	0.0186307	0.233712	3.64897	5.45e-19	4.81e-18
PPY2P	0.00118753	0.178091	7.22851	0.000195904	0.000351956
LINC02159	0.0627968	0.91734	3.86869	2.3e-18	1.9e-17
RNA5SP29	0.0200892	0.228567	3.50813	0.000214726	0.000383553
PCSK1	0.126813	11.2665	6.47319	6.62e-06	1.54e-05
RPS16P9	0.0186199	0.496415	4.73663	6.11e-06	1.43e-05
HOXA10	0.0753822	1.02287	3.76225	9.46e-08	2.74e-07
ZNF695	0.0277234	0.370485	3.74024	1.87e-18	1.56e-17
MMP12	1.33456	20.2321	3.92221	5.72e-22	6.93e-21
DLX6	0.0156561	0.328321	4.39031	1.36e-08	4.29e-08
CBLC	1.51593	13.1099	3.11238	6.76e-29	2.24e-27
IL20RB	0.343402	4.13466	3.5898	1.98e-13	1.01e-12
C11orf86	0.0150828	2.42363	7.32812	8.37e-22	9.94e-21
SEPT12	0.0023917	0.0507208	4.40647	9.18e-14	4.83e-13
AP003559.1	0.0479674	0.48647	3.34222	8.33e-25	1.43e-23
MUC3A	0.289248	6.38277	4.4638	2.44e-14	1.35e-13
MIOX	0.0757212	1.03983	3.77951	4.97e-22	6.07e-21
AC011352.1	0.00526104	0.0813682	3.95104	2.22e-07	6.19e-07
LINC02475	0.0234891	0.285376	3.6028	1.98e-08	6.14e-08
PADI1	0.0232688	1.27544	5.77646	4.12e-12	1.84e-11
LINC01629	0.0421844	0.40709	3.27056	6e-05	0.000117754
SCARNA6	0.383284	26.7523	6.12511	2.43e-07	6.75e-07
PRAME	0.0502163	7.3252	7.18857	4.26e-20	4.23e-19
AL033397.2	0.0767806	1.27247	4.05075	1.04e-18	8.94e-18
FEZF1-AS1	0.0476353	2.53966	5.73646	6.98e-26	1.39e-24
MNX1-AS1	0.0580296	1.70729	4.87878	2.97e-27	7.19e-26
MYCNOS	0.00982421	0.0940089	3.25838	1e-05	2.27e-05
AC026462.3	0.00249299	0.154813	5.95651	7.96e-05	0.000152769
ATP10B	0.0507632	1.62664	5.00196	5.77e-31	3.33e-29
AP005435.1	0.021262	0.338124	3.9912	5.3e-11	2.12e-10
FNDC1-IT1	0.0106415	0.111583	3.39034	3.41e-09	1.14e-08
KRT14	0.392502	5.05784	3.68775	0.000294327	0.000514857
TUBB3	0.0977349	2.06382	4.4003	1.16e-30	6.17e-29
IGKV2D-28	0.127437	1.72395	3.75786	6.07e-08	1.8e-07
MYCN	0.186541	2.58059	3.79014	8.97e-08	2.61e-07
AL121949.1	0.355214	5.89292	4.05222	3.28e-14	1.79e-13
HPDL	0.149364	1.39299	3.22129	5.44e-22	6.6e-21
MTNR1A	0.0155177	0.186954	3.59069	1.61e-09	5.58e-09
AC090502.1	0.00524302	0.482656	6.52446	3.53e-21	3.93e-20
HIF1A-AS2	0.363042	3.18428	3.13276	1.47e-06	3.74e-06
PAH	0.0233884	0.807793	5.11012	1.8e-07	5.08e-07
AC010789.1	0.0143043	0.935588	6.03135	5.85e-06	1.38e-05
AC087273.1	0.00130762	0.0912735	6.12518	0.000560463	0.000940004
GPX2	1.33384	80.2848	5.91147	5.2e-07	1.4e-06
LINC00942	0.053118	4.01345	6.2395	1.53e-20	1.59e-19
SLCO1B3	0.0129838	1.04959	6.33698	1.23e-08	3.91e-08
AC025575.2	0.0622824	1.72666	4.79302	7.83e-05	0.000150528
CASKIN1	0.0274255	0.229141	3.06265	9.16e-20	8.76e-19
EPHA10	0.155122	1.63657	3.3992	7.36e-25	1.27e-23
AL121949.2	0.0137682	0.849619	5.94741	1.33e-20	1.39e-19
AC131971.1	0.0692059	0.684589	3.30627	6.76e-05	0.000131417
LINC02014	0.10835	1.45693	3.74916	5.99e-31	3.42e-29
RAB26	0.158824	1.7014	3.42122	7.45e-32	5.65e-30
SALL4	0.0820683	0.734355	3.16158	2.66e-29	9.77e-28
AC010329.5	0.00404259	0.0938621	4.53719	1.19e-05	2.66e-05
HOXB9	0.0490824	5.74442	6.87081	1.43e-11	6.03e-11
CILP2	0.307466	3.15757	3.36032	2.98e-25	5.4e-24
VSIG1	1.5668	18.5576	3.56611	1.57e-06	3.98e-06
SERPINA4	0.00909163	1.58199	7.44299	4.54e-10	1.66e-09
SCARNA12	0.244478	4.47853	4.19525	3.96e-10	1.46e-09
LINC01213	0.0130413	0.254393	4.2859	1.19e-07	3.4e-07
AC092920.1	0.00366331	0.075224	4.35997	2.2e-09	7.53e-09
HOXC-AS3	0.00417137	0.166012	5.31463	3e-05	6.21e-05
PGLYRP3	0.0164695	0.725343	5.4608	5.52e-18	4.41e-17
AC112777.1	0.0639401	0.527501	3.04438	1e-25	1.94e-24
ADM2	0.439487	4.33158	3.301	3.4e-31	2.1e-29
HIST1H3F	0.013971	1.61924	6.85674	1.04e-06	2.71e-06
FBXO36P1	0.0267402	0.369265	3.78757	1.77e-14	9.97e-14
AC104966.1	0.0887995	0.807557	3.18494	2.16e-17	1.63e-16
PCMTD1P3	0.0274338	0.532427	4.27856	1.02e-21	1.2e-20
FAM131C	0.0264761	0.237098	3.16272	1.4e-13	7.24e-13
HIST1H2BF	0.0558138	1.90778	5.09513	4.84e-16	3.2e-15
LINC00626	0.00976114	0.131719	3.75427	2.83e-09	9.56e-09
AP005233.2	0.0321891	2.30336	6.16102	1.3e-19	1.23e-18
AL133370.1	0.0347427	1.59716	5.52265	8.18e-06	1.88e-05
AC068722.1	0.00390683	0.0441852	3.49949	0.000170913	0.000309981
KRTAP4-1	0.00788047	1.05807	7.06894	9.77e-14	5.13e-13
DNAJC22	0.232865	2.29722	3.30232	3.35e-25	6.03e-24
MIR31HG	0.0655285	0.603753	3.20376	0.000565604	0.000947796
TMEM184A	0.755145	6.22903	3.04418	2e-32	1.89e-30
BNIP3P42	0.0108378	0.231553	4.4172	1.49e-06	3.79e-06
SNORD67	0.102513	1.08243	3.4004	0.000568798	0.000952824
AC108451.2	0.0530068	0.813232	3.93942	1.94e-05	4.16e-05
TMPRSS4	0.506831	13.2558	4.70897	3.85e-29	1.35e-27
AC092436.2	0.0208006	0.851881	5.35596	2.94e-07	8.09e-07
GNG4	0.128553	2.20944	4.10325	2.66e-11	1.09e-10
NUF2	0.361399	4.08296	3.49795	2.34e-31	1.53e-29
AC012213.4	0.0115332	0.539108	5.5467	0.000415551	0.000710542
PGLYRP4	0.0698597	1.11612	3.99788	9.41e-18	7.36e-17
LINC02398	0.0646363	0.69163	3.41959	2.96e-07	8.15e-07
NR2E1	0.00664789	0.112468	4.08047	4.03e-12	1.8e-11
DGCR5	0.114649	1.18004	3.36354	3.44e-23	4.83e-22
GCNT3	0.287394	8.44219	4.87651	4.64e-26	9.45e-25
FERMT1	0.729675	6.27933	3.10529	1.13e-31	8.06e-30
VIL1	0.0491132	4.12613	6.39254	4.29e-13	2.11e-12
CHRNA5	0.158096	1.57197	3.3137	1.39e-23	2.05e-22
ALG1L	0.916081	8.3116	3.18158	1.19e-19	1.12e-18
HGD	0.694553	8.27387	3.5744	5.68e-08	1.68e-07
ABCC2	0.150888	3.56754	4.56338	7.12e-05	0.000137831
IGHG1	144.396	1296.55	3.16658	3.72e-18	3.02e-17
LINC02003	0.00577368	0.0939459	4.02427	2.93e-18	2.4e-17
RNU4-25P	0.0238184	0.300174	3.65565	3.67e-05	7.49e-05
GCNT1P4	0.00319974	0.200396	5.96876	0.000174343	0.000315686
IGLVI-70	0.228219	2.78651	3.60997	2.16e-10	8.15e-10
AC140479.1	0.0103685	0.108814	3.39158	2.97e-05	6.16e-05
B3GNT6	0.164204	7.59136	5.53079	2.13e-20	2.18e-19
ARNTL2-AS1	0.00964218	0.095864	3.31356	2.51e-06	6.21e-06
AC087269.1	0.0568543	0.679594	3.57933	6.58e-12	2.88e-11
RHBG	0.0199372	0.367579	4.20452	1.65e-26	3.59e-25
SLC2A1	3.42043	37.8718	3.46888	4.3e-31	2.57e-29
TFF1	0.207879	119.487	9.1669	9.61e-12	4.13e-11
LINC00634	0.0149001	0.180998	3.60258	3.19e-21	3.57e-20
KIF4A	0.376773	4.671	3.63197	1.5e-31	1.03e-29
GJB3	0.647528	5.51167	3.08948	1.95e-06	4.91e-06
HIST1H4E	0.175256	7.6892	5.4553	4.33e-11	1.75e-10
AL772284.1	0.00213127	0.0957302	5.48919	3.63e-10	1.34e-09
UGT2B15	0.0434786	2.32878	5.74312	4.11e-06	9.87e-06
SNORA23	0.127705	31.9086	7.96498	4.95e-06	1.18e-05
AC022240.1	0.0128429	0.111812	3.12204	2.53e-05	5.31e-05
AC106900.2	0.0411183	0.963027	4.54972	7.78e-13	3.74e-12
PPP1R14BP2	0.0490251	0.445099	3.18253	1.9e-19	1.76e-18
HOXC11	0.0117784	0.933835	6.30895	1.18e-08	3.76e-08
MIR4713HG	0.0161915	0.327421	4.33784	1.52e-07	4.31e-07
LINC00896	0.0534915	0.4489	3.06901	8.96e-24	1.35e-22
PRSS50	0.0836885	0.719485	3.10386	2.74e-15	1.67e-14
OTX1	0.15274	1.41062	3.20718	1.12e-28	3.54e-27
OR2B6	0.0259301	0.257421	3.31143	6.25e-16	4.08e-15
SNORD17	0.843511	67.9692	6.33233	1.15e-08	3.66e-08
AL359764.1	0.0140851	0.261843	4.21646	5.5e-06	1.3e-05
AC122134.1	0.00237551	0.131703	5.7929	2.39e-06	5.92e-06
CCDC198	0.0189574	0.464407	4.61456	3.46e-09	1.16e-08
PROC	0.156447	2.0773	3.73097	2.28e-21	2.58e-20
SPP1	9.89177	312.528	4.98161	4.47e-30	2e-28
AL355796.1	0.0802773	2.05203	4.67591	9.8e-18	7.63e-17
HIST1H2BO	0.0776079	2.25175	4.8587	2.85e-17	2.12e-16
CDX2	0.00917778	0.306024	5.05936	2.36e-06	5.85e-06
SPDEF	2.44692	22.77	3.2181	4.24e-21	4.67e-20
AFAP1-AS1	0.172899	11.5497	6.06179	8.47e-24	1.28e-22
AL138789.1	0.00270342	0.172087	5.99221	1.24e-16	8.69e-16
IGKV1D-37	0.0105011	0.151829	3.85383	8.22e-06	1.89e-05
PLK1	0.686686	5.77034	3.07093	1.71e-31	1.15e-29
FOXE1	0.0668956	1.14692	4.09971	7.26e-07	1.92e-06
HMGB3	7.10294	78.9459	3.47438	2.78e-31	1.78e-29
TFF2	0.0250771	75.9231	11.564	0.000169734	0.000308005
AKR7A3	0.230688	6.28357	4.76757	2.29e-23	3.3e-22
KIF3AP1	0.0322731	0.406851	3.6561	1.19e-11	5.07e-11
LINC00491	0.0125132	0.484484	5.27492	0.000223407	0.000397986
LY6K	0.283746	2.93434	3.37036	0.000214477	0.000383127
AC090125.1	0.0058587	0.168075	4.84238	4.16e-05	8.4e-05
AC103702.2	0.0534202	0.905347	4.08301	6.15e-08	1.82e-07
TMEM63C	0.14924	2.10911	3.82093	2.31e-19	2.12e-18
COL10A1	0.767913	17.9262	4.54499	5.1e-32	4.16e-30
AL157931.1	0.0365638	0.381874	3.38461	1.78e-09	6.16e-09
AC005537.1	0.0183446	0.159839	3.1232	1.31e-05	2.92e-05
KIRREL2	0.0463157	0.467696	3.336	2.37e-09	8.08e-09
NPW	0.126028	3.34791	4.73144	8.6e-17	6.11e-16
MMP1	1.80337	71.7911	5.31504	1.47e-23	2.16e-22
IGHV3OR16-11	0.0977205	0.932769	3.25479	3.5e-13	1.73e-12
LINC02065	0.00967162	0.139497	3.85033	4.04e-08	1.22e-07
HIST1H2APS3	0.0139453	0.746901	5.74306	3.35e-11	1.37e-10
AC084026.1	0.0115974	0.110381	3.25063	0.000137978	0.000254016
CELSR3	0.157873	1.42494	3.17407	3.95e-32	3.31e-30
BUB1B	0.393805	3.65828	3.21561	5.2e-32	4.23e-30
PBK	0.51196	4.74462	3.21219	5.61e-27	1.31e-25
LINC02133	0.0113065	0.158025	3.80493	2.01e-09	6.89e-09
AL391427.1	0.144635	2.07762	3.84445	6.97e-06	1.62e-05
DLL3	0.0202362	1.78336	6.46152	6.31e-20	6.15e-19
LYPD1	0.183209	2.5453	3.79627	1.86e-27	4.68e-26
LINC02428	0.00950163	0.190245	4.32354	7.2e-06	1.67e-05
PCP4	0.414115	14.8362	5.16294	1.12e-13	5.85e-13
PIWIL1	0.00626374	0.105179	4.06968	1.77e-09	6.1e-09
AC004870.2	0.0184501	0.356829	4.27354	3.73e-11	1.52e-10
HIST1H2AM	0.0715567	1.91211	4.73993	2.39e-25	4.4e-24
COL22A1	0.0812027	0.808142	3.31501	8.26e-21	8.83e-20
TRIM15	0.0146925	0.750409	5.67453	1.78e-12	8.25e-12
PLPP4	0.10969	1.51378	3.78665	1.43e-18	1.21e-17
TMEM82	0.0131323	0.328623	4.64524	2.12e-13	1.08e-12
SPRR3	0.105534	2.23242	4.40283	0.00018716	0.000337459
SPP2	0.0061125	1.07923	7.46402	2.56e-21	2.88e-20
AC105450.1	0.0149725	0.1637	3.45067	3.58e-10	1.32e-09
HIST1H4A	0.0179739	1.02782	5.83754	4.19e-05	8.45e-05
AL049539.1	0.0314768	0.391163	3.63541	3.95e-18	3.2e-17
GREM1	0.169672	4.66712	4.78171	3.83e-27	9.14e-26
GLB1L3	0.0931105	2.75426	4.88658	2.85e-07	7.86e-07
CLDN10-AS1	0.0271875	2.06534	6.24729	7.92e-17	5.65e-16
ARSH	0.00968858	0.292384	4.91544	5e-26	1.01e-24
LINC02086	0.0315348	0.320324	3.34451	3.85e-07	1.05e-06
AC114402.2	0.0338886	0.553759	4.03038	6.9e-05	0.000133905
TTK	0.295493	2.50321	3.08258	3.45e-29	1.23e-27
SBSN	0.0660956	1.0769	4.02619	1.91e-07	5.35e-07
PPP1R14D	0.30235	16.98	5.81147	2.18e-26	4.65e-25
LINC01983	0.077144	0.917041	3.57136	1.51e-13	7.81e-13
GFY	0.0052108	0.304485	5.86872	2.55e-07	7.06e-07
AC090502.3	0.00263682	0.0845239	5.00249	0.000579086	0.000969069
ITPKA	0.242692	7.13865	4.87845	2.77e-24	4.44e-23
SMC1B	0.0641528	0.584882	3.18856	6.14e-10	2.21e-09
AC016877.3	0.0711411	0.584133	3.03754	6.93e-16	4.49e-15
ANKS4B	0.0182804	0.872351	5.57653	1.06e-07	3.06e-07
IFNWP19	0.0628097	0.639212	3.34724	7.23e-05	0.000139831
DUSP5P1	0.0403312	0.347732	3.10801	4.08e-11	1.65e-10
AL354993.2	0.0417467	0.40419	3.2753	6.3e-06	1.47e-05
C10orf90	0.0077501	0.0724526	3.22475	0.000453106	0.000770287
SIM1	0.00528809	0.0475761	3.16942	0.000154323	0.000281804
LINC02588	0.0100033	0.584885	5.8696	1.07e-05	2.42e-05
FAM172BP	0.0500846	0.661083	3.72239	1.27e-22	1.66e-21
TUBB2B	0.482983	6.83581	3.82307	6.15e-10	2.22e-09
HMGA2	0.0352184	1.27467	5.17766	2.08e-08	6.45e-08
HIST1H2BE	0.106999	1.97315	4.20483	1.43e-14	8.09e-14
LINC00160	0.0494875	0.564129	3.51089	1.07e-15	6.8e-15
CPNE7	0.350259	2.91983	3.05939	8.2e-26	1.61e-24
TEDC2	0.241243	2.38433	3.30502	3.39e-32	2.97e-30
PAX7	0.0264315	1.91771	6.18098	1.28e-06	3.3e-06
SP8	0.00819033	0.68247	6.3807	7.7e-12	3.34e-11
AL365356.4	0.0386185	0.824277	4.41576	4.3e-24	6.76e-23
AC090164.3	0.00668044	0.0664377	3.31399	6.32e-09	2.07e-08
UCA1	0.0762141	2.77118	5.1843	2.27e-10	8.54e-10
AC093895.1	0.0402798	0.426591	3.40473	4.22e-15	2.52e-14
AURKB	0.676899	6.60295	3.2861	1.58e-29	6.14e-28
AL354719.2	0.157356	2.09492	3.73479	1.11e-20	1.17e-19
ERVV-1	0.00749275	0.137511	4.19791	3.59e-08	1.08e-07
AP002957.1	0.0168454	0.218438	3.69679	5.99e-17	4.32e-16
STEAP2-AS1	0.0100502	0.107364	3.41722	1.26e-13	6.56e-13
VCAN-AS1	0.0289026	0.469289	4.02121	0.000255049	0.000450698
DUSP13	0.0260555	1.16685	5.48489	8.46e-16	5.44e-15
MUC13	0.345827	19.7456	5.83533	1.58e-10	6.03e-10
TEX101	0.0427067	0.519965	3.60588	0.000126406	0.000234062
ALG1L3P	0.0272766	0.34053	3.64205	1.98e-07	5.55e-07
HIST1H2BM	0.00379207	0.862778	7.82986	4.04e-09	1.35e-08
AC012501.1	7.89e-05	0.0986062	10.2881	0.000439519	0.000748628
B4GALNT4	0.144965	3.38533	4.54552	3.84e-21	4.25e-20
SCARNA21	0.279886	28.0229	6.64562	2.47e-11	1.02e-10
AC099509.1	0.161166	1.83509	3.50923	6.34e-16	4.13e-15
AOX2P	0.00238775	0.0197325	3.04685	9.15e-10	3.25e-09
IGHD3-16	0.0937251	1.21498	3.69635	0.000211913	0.000378881
TRPM2-AS	0.068379	0.615709	3.17062	1.18e-05	2.65e-05
TMPRSS11E	0.0847871	6.87577	6.34153	1.65e-21	1.9e-20
LINC01977	0.0367292	0.998774	4.76516	8.32e-34	1.69e-31
BRDT	0.0374913	1.67802	5.48406	2.21e-07	6.16e-07
LINC00501	0.00922094	0.29352	4.9924	1.57e-09	5.44e-09
HIST1H2BG	0.314771	4.97701	3.9829	3.66e-14	1.99e-13
AC116025.2	0.0245829	0.227859	3.21242	5.59e-15	3.31e-14
C6orf222	0.0216199	0.636381	4.87946	1.56e-20	1.61e-19
HIST1H1B	0.0270867	6.30953	7.8638	9.26e-14	4.87e-13
HOTAIR	0.00435842	0.435121	6.64146	8.13e-08	2.37e-07
TMPRSS11D	0.0208727	0.242974	3.54111	0.000216289	0.000386225
CT83	0.0976834	7.67137	6.29523	1.56e-06	3.97e-06
CNGA3	0.0685419	1.69927	4.63179	4.95e-10	1.8e-09
CP	5.28438	57.5866	3.44593	3.11e-22	3.89e-21
AL157400.2	0.00679885	0.0893132	3.71551	1.37e-09	4.78e-09
RNU7-75P	0.256719	2.25154	3.13265	6.13e-08	1.81e-07
NEIL3	0.118297	1.82277	3.94566	3.3e-30	1.52e-28
NKAIN4	0.0815209	0.652621	3.001	2.56e-14	1.42e-13
TCAM1P	0.0299033	0.448629	3.90715	8.59e-06	1.97e-05
AP000696.1	0.00373087	0.0836076	4.48605	0.000299763	0.000523887
TNS4	0.572275	7.91748	3.79026	1.08e-10	4.21e-10
SLC29A4	0.660571	5.35211	3.01832	5.06e-19	4.48e-18
AC009262.1	0.0020275	0.129139	5.99308	9.4e-08	2.73e-07
MB	0.540936	4.81486	3.15396	1.61e-19	1.5e-18
LINC00536	0.00084586	0.0145461	4.10407	0.000486253	0.000822624
BCL2L15	0.360924	3.67238	3.34695	1.46e-24	2.43e-23
RAET1L	0.014812	0.214396	3.85544	5.26e-06	1.25e-05
SNORA73B	1.67765	217.712	7.01983	5.43e-18	4.33e-17
F2	0.00837375	0.780262	6.54194	1.44e-05	3.19e-05
NMU	0.291705	6.00748	4.36418	1.17e-23	1.74e-22
NPC1L1	0.0627454	1.02374	4.02819	6.01e-07	1.6e-06
LINC02313	0.020793	0.54846	4.72122	3.13e-11	1.28e-10
LINC01208	0.00319077	0.120883	5.24357	5.65e-15	3.34e-14
NPSR1	0.003955	0.203793	5.68728	1.16e-18	9.88e-18
RNF183	0.0705859	1.06929	3.92113	4.25e-12	1.9e-11
AL365356.5	0.0280391	0.860375	4.93946	3.09e-24	4.92e-23
TMEM59L	0.601396	9.8408	4.03239	1.33e-08	4.2e-08
RAB3B	0.0518306	0.771734	3.89623	7.86e-14	4.16e-13
C6orf15	0.00833485	0.464259	5.79963	0.000436764	0.000744451
IGFL1	0.102939	1.14557	3.4762	2.36e-05	4.98e-05
TMPRSS11A	0.0065262	0.060709	3.21759	2.36e-06	5.85e-06
PYCR1	3.35499	43.0093	3.68027	1.42e-34	4.54e-32
FUT2	0.863276	7.37938	3.09561	1.5e-30	7.76e-29
FOXI3	0.0170416	1.17733	6.11031	8.63e-14	4.56e-13
SOHLH2	0.0275534	0.504431	4.19435	3.94e-12	1.76e-11
HIST1H2AD	0.166941	3.01336	4.17396	2.69e-12	1.22e-11
TINAG	0.00868188	0.65322	6.23342	9.01e-08	2.62e-07
GPR87	0.42721	6.52955	3.93396	2.73e-10	1.02e-09
AL606490.8	0.00181755	0.397299	7.77208	5.29e-15	3.14e-14
RNU6-438P	7.89e-05	0.504917	12.6444	3.64e-07	9.92e-07
GJB6	0.0747044	2.07206	4.79373	5.33e-16	3.5e-15
ZPLD1	0.0157108	0.214345	3.77011	9.81e-17	6.95e-16
APCDD1L	0.0509807	0.671836	3.72009	1.33e-15	8.4e-15
SPINK1	1.55949	141.851	6.50716	3.97e-20	3.95e-19
TOP2A	1.4511	20.6657	3.83202	5.83e-34	1.3e-31
BPIFA1	13.6205	448.559	5.04145	0.000219944	0.000392263
MMP10	0.3622	5.24332	3.85562	1.26e-10	4.85e-10
NRK	0.100381	1.09251	3.44409	4.54e-09	1.51e-08
SERPINB4	0.0415543	1.10113	4.72784	0.000348383	0.000602746
AC026120.1	0.0193256	0.402987	4.38215	2.27e-23	3.28e-22
CEP55	0.865957	7.47815	3.11031	2.73e-30	1.28e-28
AL034399.2	0.00442085	0.0884598	4.32262	1.82e-13	9.3e-13
AC090954.1	0.0148587	0.268499	4.17553	2.95e-10	1.1e-09
DUSP9	0.0572152	1.09465	4.25793	3.77e-15	2.26e-14
E2F8	0.255464	2.07657	3.02301	4.14e-32	3.44e-30
EVX1	0.00258454	0.0673095	4.70283	0.000127591	0.000236054
AC084864.1	0.0500122	0.498319	3.31672	2.28e-24	3.69e-23
LINC00628	0.00920457	0.107872	3.55083	3.1e-18	2.53e-17
KRT6A	0.827388	36.6601	5.4695	2.76e-09	9.33e-09
AC105219.1	0.0764995	0.615765	3.00886	3.24e-15	1.96e-14
CENPF	0.487729	5.01107	3.36097	1.29e-32	1.31e-30
ITGB1-DT	0.0640995	0.620373	3.27475	1.32e-12	6.2e-12
IGKV1-33	0.23649	3.45257	3.86782	9.36e-15	5.4e-14
NXPH4	0.180929	2.84309	3.97396	1.62e-18	1.36e-17
MYBL2	1.49815	19.8351	3.7268	2.65e-29	9.74e-28
PPIAP45	0.0469791	0.441561	3.23252	6.42e-16	4.18e-15
KIF18B	0.25697	3.01682	3.55336	2.64e-30	1.24e-28
AC005256.1	7.89e-05	0.584546	12.8556	1.94e-11	8.1e-11
TFAP2D	0.00570509	0.840468	7.2028	5.41e-08	1.61e-07
GALNT14	0.437724	4.88121	3.47914	6.75e-20	6.54e-19
HHIPL2	0.0633353	3.12556	5.62496	3.5e-19	3.16e-18
INA	0.0784366	1.26177	4.00778	2.84e-06	7e-06
AC010329.2	0.00281394	0.0719256	4.67584	3.38e-06	8.22e-06
HIST1H4B	0.0444081	1.91316	5.42899	6.59e-08	1.94e-07
ENTPD8	0.0946099	2.00891	4.40828	3.11e-27	7.49e-26
