# Supplementary material for: Identification of New Prognostic Genes and Construction of a Prognostic Model for Lung Adenocarcinoma
Source: Diagnostics (Basel). 2023 May 30;13(11):1914. doi: 10.3390/diagnostics13111914 (PMC10252847; doi:10.3390/diagnostics13111914)
Supplement: Supplementary file 1 [file diagnostics-13-01914-s001.zip › Supplemental table/Table S3.xlsx]

## Sheet: Sheet1
Table S3. Univariate Cox regression analysis using the DEGs identified with a moderate threshold. The genes with P-value < 0.01, |hazard ratio-1| > 0.5 in univariate Cox regression analysis are selected.
id	HR	HR.95L	HR.95H	p-value
AHSG	1.5887	1.24894	2.02088	0.000162829
AK4P1	1.68402	1.27489	2.22444	0.000242356
FAM72A	2.91857	1.90727	4.4661	8.02921e-07
FAM72B	1.81562	1.35975	2.42431	5.27299e-05
FAM72C	1.85423	1.18282	2.90677	0.00710367
FAM72D	1.79251	1.26212	2.54578	0.00111197
FSIP2	1.51363	1.19906	1.91073	0.000488104
GALNT4	1.83015	1.36101	2.46099	6.34138e-05
GRIA1	0.373576	0.199817	0.698433	0.00204091
HSF2BP	1.68462	1.34575	2.10882	5.32928e-06
HSPD1P1	1.52602	1.10748	2.10273	0.00976248
MIR99AHG	0.376536	0.190736	0.743328	0.0048815
MRPL40P1	1.54641	1.12599	2.1238	0.00708088
OGFRP1	2.27149	1.63412	3.15746	1.04653e-06
RAB44	0.082623	0.017844	0.382572	0.0014291
RAD54B	1.55683	1.13613	2.13333	0.00588749
RGS13	0.333529	0.145685	0.763577	0.00936995
SATB2	1.5412	1.24647	1.90563	6.48585e-05
SMCO2	3.02068	1.89457	4.81614	3.4057e-06
SYT16	1.80733	1.18164	2.76433	0.00633816
ZIC5	1.72646	1.32228	2.2542	6.00003e-05
