# Supplementary material for: Identification of New Prognostic Genes and Construction of a Prognostic Model for Lung Adenocarcinoma
Source: Diagnostics (Basel). 2023 May 30;13(11):1914. doi: 10.3390/diagnostics13111914 (PMC10252847; doi:10.3390/diagnostics13111914)
Supplement: Supplementary file 1 [file diagnostics-13-01914-s001.zip › Supplemental table/Table S4.xlsx]

## Sheet: Sheet1
Table S4. Univariate Cox regression analysis using the DEGs identified with a strict threshold. The genes with P-value < 0.05 , |hazard ratio-1| > 0.1 in univariate Cox regression analysis are selected
id	HR	HR.95L	HR.95H	p-value
CDC25C	1.22083	1.12286	1.32736	2.94e-06
PPP2R2C	1.10264	1.0542	1.15331	2.02e-05
NUS1P2	1.23613	1.08356	1.41018	0.00161
ZIC5	1.72646	1.32228	2.2542	6e-05
SLC15A1	1.12374	1.07462	1.17509	3.11e-07
BCL2L10	1.10935	1.05228	1.16951	0.000117
ERCC6L	1.26032	1.11085	1.42992	0.000328
ADRB2	0.807672	0.708515	0.920707	0.001393
FAM83B	1.15667	1.08058	1.23811	2.76e-05
EPS15P1	1.59896	1.23177	2.07561	0.000422
HOXA13	1.14538	1.08039	1.21428	5.25e-06
HAVCR1	1.12216	1.06836	1.17866	4.26e-06
LHX2	1.19524	1.05805	1.35021	0.004143
KIF14	1.20327	1.10998	1.3044	6.99e-06
ADAMTS8	0.786998	0.682369	0.90767	0.000999
TERT	1.27087	1.11766	1.44508	0.000255
DCAF12L2	1.31968	1.14171	1.5254	0.000175
HOXA10	1.12521	1.04493	1.21166	0.001786
PCMTD1P3	1.43525	1.14299	1.80225	0.001868
GRIA1	0.373576	0.199817	0.698433	0.002041
CDX2	1.17626	1.0854	1.27472	7.56e-05
TINAG	1.121	1.04311	1.20471	0.001879
